# Supplementary material for: Benchmarking large language models for biomedical natural language processing applications and recommendations
Source: Nat Commun. 2025 Apr 6;16:3280. doi: 10.1038/s41467-025-56989-2 (PMC11972378; doi:10.1038/s41467-025-56989-2)
Supplement: Supplementary file 4 — Supplementary Data 1 [file 41467_2025_56989_MOESM4_ESM.zip]

Archive with 13 entries (13 files):
- quantitative_evaluation_results/BC5CDR_Chemical.csv
- quantitative_evaluation_results/ChemProt.csv
- quantitative_evaluation_results/CochranePLS.csv
- quantitative_evaluation_results/DDI.csv
- quantitative_evaluation_results/HoC.csv
- quantitative_evaluation_results/LitCovid.csv
- quantitative_evaluation_results/MedQA.csv
- quantitative_evaluation_results/MS2.csv
- quantitative_evaluation_results/NCBI_Disease.csv
- quantitative_evaluation_results/PLOS.csv
- quantitative_evaluation_results/PUBMED.csv
- quantitative_evaluation_results/PubMedQA.csv
- quantitative_evaluation_results/readme.docx
