# Supplementary material for: Benchmarking large language models for biomedical natural language processing applications and recommendations
Source: Nat Commun. 2025 Apr 6;16:3280. doi: 10.1038/s41467-025-56989-2 (PMC11972378; doi:10.1038/s41467-025-56989-2)
Supplement: Supplementary file 4 — Supplementary Data 1 [file 41467_2025_56989_MOESM4_ESM.zip › quantitative_evaluation_results/BC5CDR_Chemical.csv]

Model 1	Model 2	Model 1 Mean	Model 1 Std Error	Model 1 Confidence Interval	Model 2 Mean	Model 2 Std Error	Model 2 Confidence Interval	p-value
BC5CDR_Chemical_gpt3.5_zs	BC5CDR_Chemical_gpt3.5_os	0.6537	0.0851	[0.5103 0.8322]	0.7248	0.0911	[0.5587 0.8806]	2.96e-07
BC5CDR_Chemical_gpt3.5_zs	BC5CDR_Chemical_gpt3.5_5s	0.6537	0.0851	[0.5103 0.8322]	0.7225	0.0922	[0.5328 0.8902]	2.94e-07
BC5CDR_Chemical_gpt3.5_zs	BC5CDR_Chemical_gpt4_zs	0.6537	0.0851	[0.5103 0.8322]	0.8046	0.0661	[0.6798 0.9111]	8.14e-24
BC5CDR_Chemical_gpt3.5_zs	BC5CDR_Chemical_gpt4_os	0.6537	0.0851	[0.5103 0.8322]	0.8362	0.0675	[0.7089 0.9438]	1.0100000000000001e-27
BC5CDR_Chemical_gpt3.5_zs	BC5CDR_Chemical_gpt4_5s	0.6537	0.0851	[0.5103 0.8322]	0.8018	0.0758	[0.6532 0.9303]	3.56e-22
BC5CDR_Chemical_gpt3.5_zs	BC5CDR_Chemical_llama2-13b_finetuned	0.6537	0.0851	[0.5103 0.8322]	0.9093	0.0517	[0.7883 0.9853]	2.1e-33
BC5CDR_Chemical_gpt3.5_zs	BC5CDR_Chemical_llama2-13b-chat_zs	0.6537	0.0851	[0.5103 0.8322]	0.3888	0.1018	[0.1949 0.5677]	3.41e-32
BC5CDR_Chemical_gpt3.5_zs	BC5CDR_Chemical_llama2-13b-chat_os	0.6537	0.0851	[0.5103 0.8322]	0.6418	0.0992	[0.4573 0.8271]	0.532
BC5CDR_Chemical_gpt3.5_zs	BC5CDR_Chemical_llama2-13b-chat_5s	0.6537	0.0851	[0.5103 0.8322]	0.5577	0.1081	[0.3469 0.7637]	3.12e-09
BC5CDR_Chemical_gpt3.5_zs	BC5CDR_Chemical_pmcllama-13b_finetuned	0.6537	0.0851	[0.5103 0.8322]	0.9113	0.0481	[0.8 0.9952]	1.09e-33
BC5CDR_Chemical_gpt3.5_os	BC5CDR_Chemical_gpt3.5_5s	0.7248	0.0911	[0.5587 0.8806]	0.7225	0.0922	[0.5328 0.8902]	0.822
BC5CDR_Chemical_gpt3.5_os	BC5CDR_Chemical_gpt4_zs	0.7248	0.0911	[0.5587 0.8806]	0.8046	0.0661	[0.6798 0.9111]	1.48e-09
BC5CDR_Chemical_gpt3.5_os	BC5CDR_Chemical_gpt4_os	0.7248	0.0911	[0.5587 0.8806]	0.8362	0.0675	[0.7089 0.9438]	9.73e-16
BC5CDR_Chemical_gpt3.5_os	BC5CDR_Chemical_gpt4_5s	0.7248	0.0911	[0.5587 0.8806]	0.8018	0.0758	[0.6532 0.9303]	9.22e-09
BC5CDR_Chemical_gpt3.5_os	BC5CDR_Chemical_llama2-13b_finetuned	0.7248	0.0911	[0.5587 0.8806]	0.9093	0.0517	[0.7883 0.9853]	2.7199999999999997e-30
BC5CDR_Chemical_gpt3.5_os	BC5CDR_Chemical_llama2-13b-chat_zs	0.7248	0.0911	[0.5587 0.8806]	0.3888	0.1018	[0.1949 0.5677]	1.01e-33
BC5CDR_Chemical_gpt3.5_os	BC5CDR_Chemical_llama2-13b-chat_os	0.7248	0.0911	[0.5587 0.8806]	0.6418	0.0992	[0.4573 0.8271]	2.61e-08
BC5CDR_Chemical_gpt3.5_os	BC5CDR_Chemical_llama2-13b-chat_5s	0.7248	0.0911	[0.5587 0.8806]	0.5577	0.1081	[0.3469 0.7637]	3.44e-20
BC5CDR_Chemical_gpt3.5_os	BC5CDR_Chemical_pmcllama-13b_finetuned	0.7248	0.0911	[0.5587 0.8806]	0.9113	0.0481	[0.8 0.9952]	6.410000000000001e-31
BC5CDR_Chemical_gpt3.5_5s	BC5CDR_Chemical_gpt4_zs	0.7225	0.0922	[0.5328 0.8902]	0.8046	0.0661	[0.6798 0.9111]	1.92e-10
BC5CDR_Chemical_gpt3.5_5s	BC5CDR_Chemical_gpt4_os	0.7225	0.0922	[0.5328 0.8902]	0.8362	0.0675	[0.7089 0.9438]	1.05e-16
BC5CDR_Chemical_gpt3.5_5s	BC5CDR_Chemical_gpt4_5s	0.7225	0.0922	[0.5328 0.8902]	0.8018	0.0758	[0.6532 0.9303]	2.53e-09
BC5CDR_Chemical_gpt3.5_5s	BC5CDR_Chemical_llama2-13b_finetuned	0.7225	0.0922	[0.5328 0.8902]	0.9093	0.0517	[0.7883 0.9853]	1.8900000000000002e-29
BC5CDR_Chemical_gpt3.5_5s	BC5CDR_Chemical_llama2-13b-chat_zs	0.7225	0.0922	[0.5328 0.8902]	0.3888	0.1018	[0.1949 0.5677]	1.63e-33
BC5CDR_Chemical_gpt3.5_5s	BC5CDR_Chemical_llama2-13b-chat_os	0.7225	0.0922	[0.5328 0.8902]	0.6418	0.0992	[0.4573 0.8271]	3.54e-08
BC5CDR_Chemical_gpt3.5_5s	BC5CDR_Chemical_llama2-13b-chat_5s	0.7225	0.0922	[0.5328 0.8902]	0.5577	0.1081	[0.3469 0.7637]	4.27e-20
BC5CDR_Chemical_gpt3.5_5s	BC5CDR_Chemical_pmcllama-13b_finetuned	0.7225	0.0922	[0.5328 0.8902]	0.9113	0.0481	[0.8 0.9952]	4.26e-30
BC5CDR_Chemical_gpt4_zs	BC5CDR_Chemical_gpt4_os	0.8046	0.0661	[0.6798 0.9111]	0.8362	0.0675	[0.7089 0.9438]	0.00135
BC5CDR_Chemical_gpt4_zs	BC5CDR_Chemical_gpt4_5s	0.8046	0.0661	[0.6798 0.9111]	0.8018	0.0758	[0.6532 0.9303]	0.794
BC5CDR_Chemical_gpt4_zs	BC5CDR_Chemical_llama2-13b_finetuned	0.8046	0.0661	[0.6798 0.9111]	0.9093	0.0517	[0.7883 0.9853]	3.47e-22
BC5CDR_Chemical_gpt4_zs	BC5CDR_Chemical_llama2-13b-chat_zs	0.8046	0.0661	[0.6798 0.9111]	0.3888	0.1018	[0.1949 0.5677]	2.6e-34
BC5CDR_Chemical_gpt4_zs	BC5CDR_Chemical_llama2-13b-chat_os	0.8046	0.0661	[0.6798 0.9111]	0.6418	0.0992	[0.4573 0.8271]	3.4e-24
BC5CDR_Chemical_gpt4_zs	BC5CDR_Chemical_llama2-13b-chat_5s	0.8046	0.0661	[0.6798 0.9111]	0.5577	0.1081	[0.3469 0.7637]	1.37e-31
BC5CDR_Chemical_gpt4_zs	BC5CDR_Chemical_pmcllama-13b_finetuned	0.8046	0.0661	[0.6798 0.9111]	0.9113	0.0481	[0.8 0.9952]	1.9599999999999997e-23
BC5CDR_Chemical_gpt4_os	BC5CDR_Chemical_gpt4_5s	0.8362	0.0675	[0.7089 0.9438]	0.8018	0.0758	[0.6532 0.9303]	0.00116
BC5CDR_Chemical_gpt4_os	BC5CDR_Chemical_llama2-13b_finetuned	0.8362	0.0675	[0.7089 0.9438]	0.9093	0.0517	[0.7883 0.9853]	1.6e-14
BC5CDR_Chemical_gpt4_os	BC5CDR_Chemical_llama2-13b-chat_zs	0.8362	0.0675	[0.7089 0.9438]	0.3888	0.1018	[0.1949 0.5677]	2.5199999999999998e-34
BC5CDR_Chemical_gpt4_os	BC5CDR_Chemical_llama2-13b-chat_os	0.8362	0.0675	[0.7089 0.9438]	0.6418	0.0992	[0.4573 0.8271]	7.7e-28
BC5CDR_Chemical_gpt4_os	BC5CDR_Chemical_llama2-13b-chat_5s	0.8362	0.0675	[0.7089 0.9438]	0.5577	0.1081	[0.3469 0.7637]	5.09e-33
BC5CDR_Chemical_gpt4_os	BC5CDR_Chemical_pmcllama-13b_finetuned	0.8362	0.0675	[0.7089 0.9438]	0.9113	0.0481	[0.8 0.9952]	3.76e-15
BC5CDR_Chemical_gpt4_5s	BC5CDR_Chemical_llama2-13b_finetuned	0.8018	0.0758	[0.6532 0.9303]	0.9093	0.0517	[0.7883 0.9853]	7.930000000000001e-21
BC5CDR_Chemical_gpt4_5s	BC5CDR_Chemical_llama2-13b-chat_zs	0.8018	0.0758	[0.6532 0.9303]	0.3888	0.1018	[0.1949 0.5677]	2.6799999999999997e-34
BC5CDR_Chemical_gpt4_5s	BC5CDR_Chemical_llama2-13b-chat_os	0.8018	0.0758	[0.6532 0.9303]	0.6418	0.0992	[0.4573 0.8271]	1.11e-22
BC5CDR_Chemical_gpt4_5s	BC5CDR_Chemical_llama2-13b-chat_5s	0.8018	0.0758	[0.6532 0.9303]	0.5577	0.1081	[0.3469 0.7637]	8.890000000000001e-31
BC5CDR_Chemical_gpt4_5s	BC5CDR_Chemical_pmcllama-13b_finetuned	0.8018	0.0758	[0.6532 0.9303]	0.9113	0.0481	[0.8 0.9952]	1.4800000000000002e-21
BC5CDR_Chemical_llama2-13b_finetuned	BC5CDR_Chemical_llama2-13b-chat_zs	0.9093	0.0517	[0.7883 0.9853]	0.3888	0.1018	[0.1949 0.5677]	2.5199999999999998e-34
BC5CDR_Chemical_llama2-13b_finetuned	BC5CDR_Chemical_llama2-13b-chat_os	0.9093	0.0517	[0.7883 0.9853]	0.6418	0.0992	[0.4573 0.8271]	3.79e-33
BC5CDR_Chemical_llama2-13b_finetuned	BC5CDR_Chemical_llama2-13b-chat_5s	0.9093	0.0517	[0.7883 0.9853]	0.5577	0.1081	[0.3469 0.7637]	3.7299999999999997e-34
BC5CDR_Chemical_llama2-13b_finetuned	BC5CDR_Chemical_pmcllama-13b_finetuned	0.9093	0.0517	[0.7883 0.9853]	0.9113	0.0481	[0.8 0.9952]	0.949
BC5CDR_Chemical_llama2-13b-chat_zs	BC5CDR_Chemical_llama2-13b-chat_os	0.3888	0.1018	[0.1949 0.5677]	0.6418	0.0992	[0.4573 0.8271]	1.1600000000000001e-29
BC5CDR_Chemical_llama2-13b-chat_zs	BC5CDR_Chemical_llama2-13b-chat_5s	0.3888	0.1018	[0.1949 0.5677]	0.5577	0.1081	[0.3469 0.7637]	2.46e-19
BC5CDR_Chemical_llama2-13b-chat_zs	BC5CDR_Chemical_pmcllama-13b_finetuned	0.3888	0.1018	[0.1949 0.5677]	0.9113	0.0481	[0.8 0.9952]	2.5199999999999998e-34
BC5CDR_Chemical_llama2-13b-chat_os	BC5CDR_Chemical_llama2-13b-chat_5s	0.6418	0.0992	[0.4573 0.8271]	0.5577	0.1081	[0.3469 0.7637]	1.62e-07
BC5CDR_Chemical_llama2-13b-chat_os	BC5CDR_Chemical_pmcllama-13b_finetuned	0.6418	0.0992	[0.4573 0.8271]	0.9113	0.0481	[0.8 0.9952]	1.66e-33
BC5CDR_Chemical_llama2-13b-chat_5s	BC5CDR_Chemical_pmcllama-13b_finetuned	0.5577	0.1081	[0.3469 0.7637]	0.9113	0.0481	[0.8 0.9952]	3.21e-34
