# Supplementary material for: Benchmarking large language models for biomedical natural language processing applications and recommendations
Source: Nat Commun. 2025 Apr 6;16:3280. doi: 10.1038/s41467-025-56989-2 (PMC11972378; doi:10.1038/s41467-025-56989-2)
Supplement: Supplementary file 4 — Supplementary Data 1 [file 41467_2025_56989_MOESM4_ESM.zip › quantitative_evaluation_results/ChemProt.csv]

Model 1	Model 2	Model 1 Mean	Model 1 Std Error	Model 1 Confidence Interval	Model 2 Mean	Model 2 Std Error	Model 2 Confidence Interval	p-value
ChemProt_gpt3.5_zs	ChemProt_gpt3.5_os	0.2127	0.1024	[0.0535 0.407 ]	0.2041	0.0962	[0.0605 0.4041]	0.624
ChemProt_gpt3.5_zs	ChemProt_gpt3.5_5s	0.2127	0.1024	[0.0535 0.407 ]	0.1965	0.0934	[0.0747 0.3948]	0.266
ChemProt_gpt3.5_zs	ChemProt_gpt4_zs	0.2127	0.1024	[0.0535 0.407 ]	0.2864	0.1063	[0.1032 0.4904]	3.74e-06
ChemProt_gpt3.5_zs	ChemProt_gpt4_os	0.2127	0.1024	[0.0535 0.407 ]	0.3066	0.1172	[0.1037 0.5241]	5.51e-08
ChemProt_gpt3.5_zs	ChemProt_gpt4_5s	0.2127	0.1024	[0.0535 0.407 ]	0.3427	0.1284	[0.1315 0.6191]	1.01e-11
ChemProt_gpt3.5_zs	ChemProt_llama2-13b_finetuned	0.2127	0.1024	[0.0535 0.407 ]	0.4264	0.1735	[0.1689 0.8386]	2.6e-19
ChemProt_gpt3.5_zs	ChemProt_llama2-13b-chat_zs	0.2127	0.1024	[0.0535 0.407 ]	0.1159	0.0881	[0.013 0.329]	2.37e-11
ChemProt_gpt3.5_zs	ChemProt_llama2-13b-chat_os	0.2127	0.1024	[0.0535 0.407 ]	0.0499	0.0601	[0. 0.1901]	5.53e-25
ChemProt_gpt3.5_zs	ChemProt_llama2-13b-chat_5s	0.2127	0.1024	[0.0535 0.407 ]	0.0855	0.0685	[0.0139 0.2693]	1.08e-18
ChemProt_gpt3.5_zs	ChemProt_pmcllama-13b_finetuned	0.2127	0.1024	[0.0535 0.407 ]	0.3612	0.1555	[0.139 0.6967]	8.53e-12
ChemProt_gpt3.5_os	ChemProt_gpt3.5_5s	0.2041	0.0962	[0.0605 0.4041]	0.1965	0.0934	[0.0747 0.3948]	0.577
ChemProt_gpt3.5_os	ChemProt_gpt4_zs	0.2041	0.0962	[0.0605 0.4041]	0.2864	0.1063	[0.1032 0.4904]	1.55e-07
ChemProt_gpt3.5_os	ChemProt_gpt4_os	0.2041	0.0962	[0.0605 0.4041]	0.3066	0.1172	[0.1037 0.5241]	2.33e-09
ChemProt_gpt3.5_os	ChemProt_gpt4_5s	0.2041	0.0962	[0.0605 0.4041]	0.3427	0.1284	[0.1315 0.6191]	2.3e-13
ChemProt_gpt3.5_os	ChemProt_llama2-13b_finetuned	0.2041	0.0962	[0.0605 0.4041]	0.4264	0.1735	[0.1689 0.8386]	3.52e-21
ChemProt_gpt3.5_os	ChemProt_llama2-13b-chat_zs	0.2041	0.0962	[0.0605 0.4041]	0.1159	0.0881	[0.013 0.329]	2.56e-10
ChemProt_gpt3.5_os	ChemProt_llama2-13b-chat_os	0.2041	0.0962	[0.0605 0.4041]	0.0499	0.0601	[0. 0.1901]	1.12e-24
ChemProt_gpt3.5_os	ChemProt_llama2-13b-chat_5s	0.2041	0.0962	[0.0605 0.4041]	0.0855	0.0685	[0.0139 0.2693]	1.65e-18
ChemProt_gpt3.5_os	ChemProt_pmcllama-13b_finetuned	0.2041	0.0962	[0.0605 0.4041]	0.3612	0.1555	[0.139 0.6967]	1.65e-13
ChemProt_gpt3.5_5s	ChemProt_gpt4_zs	0.1965	0.0934	[0.0747 0.3948]	0.2864	0.1063	[0.1032 0.4904]	4.86e-09
ChemProt_gpt3.5_5s	ChemProt_gpt4_os	0.1965	0.0934	[0.0747 0.3948]	0.3066	0.1172	[0.1037 0.5241]	9.95e-11
ChemProt_gpt3.5_5s	ChemProt_gpt4_5s	0.1965	0.0934	[0.0747 0.3948]	0.3427	0.1284	[0.1315 0.6191]	5.87e-15
ChemProt_gpt3.5_5s	ChemProt_llama2-13b_finetuned	0.1965	0.0934	[0.0747 0.3948]	0.4264	0.1735	[0.1689 0.8386]	2.87e-22
ChemProt_gpt3.5_5s	ChemProt_llama2-13b-chat_zs	0.1965	0.0934	[0.0747 0.3948]	0.1159	0.0881	[0.013 0.329]	1.49e-09
ChemProt_gpt3.5_5s	ChemProt_llama2-13b-chat_os	0.1965	0.0934	[0.0747 0.3948]	0.0499	0.0601	[0. 0.1901]	3.12e-24
ChemProt_gpt3.5_5s	ChemProt_llama2-13b-chat_5s	0.1965	0.0934	[0.0747 0.3948]	0.0855	0.0685	[0.0139 0.2693]	5.39e-18
ChemProt_gpt3.5_5s	ChemProt_pmcllama-13b_finetuned	0.1965	0.0934	[0.0747 0.3948]	0.3612	0.1555	[0.139 0.6967]	8e-15
ChemProt_gpt4_zs	ChemProt_gpt4_os	0.2864	0.1063	[0.1032 0.4904]	0.3066	0.1172	[0.1037 0.5241]	0.206
ChemProt_gpt4_zs	ChemProt_gpt4_5s	0.2864	0.1063	[0.1032 0.4904]	0.3427	0.1284	[0.1315 0.6191]	0.00339
ChemProt_gpt4_zs	ChemProt_llama2-13b_finetuned	0.2864	0.1063	[0.1032 0.4904]	0.4264	0.1735	[0.1689 0.8386]	1.32e-09
ChemProt_gpt4_zs	ChemProt_llama2-13b-chat_zs	0.2864	0.1063	[0.1032 0.4904]	0.1159	0.0881	[0.013 0.329]	1.9600000000000003e-21
ChemProt_gpt4_zs	ChemProt_llama2-13b-chat_os	0.2864	0.1063	[0.1032 0.4904]	0.0499	0.0601	[0. 0.1901]	3.52e-31
ChemProt_gpt4_zs	ChemProt_llama2-13b-chat_5s	0.2864	0.1063	[0.1032 0.4904]	0.0855	0.0685	[0.0139 0.2693]	1.75e-27
ChemProt_gpt4_zs	ChemProt_pmcllama-13b_finetuned	0.2864	0.1063	[0.1032 0.4904]	0.3612	0.1555	[0.139 0.6967]	0.00196
ChemProt_gpt4_os	ChemProt_gpt4_5s	0.3066	0.1172	[0.1037 0.5241]	0.3427	0.1284	[0.1315 0.6191]	0.0669
ChemProt_gpt4_os	ChemProt_llama2-13b_finetuned	0.3066	0.1172	[0.1037 0.5241]	0.4264	0.1735	[0.1689 0.8386]	6.74e-07
ChemProt_gpt4_os	ChemProt_llama2-13b-chat_zs	0.3066	0.1172	[0.1037 0.5241]	0.1159	0.0881	[0.013 0.329]	1.09e-22
ChemProt_gpt4_os	ChemProt_llama2-13b-chat_os	0.3066	0.1172	[0.1037 0.5241]	0.0499	0.0601	[0. 0.1901]	3.4200000000000002e-31
ChemProt_gpt4_os	ChemProt_llama2-13b-chat_5s	0.3066	0.1172	[0.1037 0.5241]	0.0855	0.0685	[0.0139 0.2693]	5.07e-28
ChemProt_gpt4_os	ChemProt_pmcllama-13b_finetuned	0.3066	0.1172	[0.1037 0.5241]	0.3612	0.1555	[0.139 0.6967]	0.0376
ChemProt_gpt4_5s	ChemProt_llama2-13b_finetuned	0.3427	0.1284	[0.1315 0.6191]	0.4264	0.1735	[0.1689 0.8386]	0.000834
ChemProt_gpt4_5s	ChemProt_llama2-13b-chat_zs	0.3427	0.1284	[0.1315 0.6191]	0.1159	0.0881	[0.013 0.329]	1.58e-25
ChemProt_gpt4_5s	ChemProt_llama2-13b-chat_os	0.3427	0.1284	[0.1315 0.6191]	0.0499	0.0601	[0. 0.1901]	1.46e-32
ChemProt_gpt4_5s	ChemProt_llama2-13b-chat_5s	0.3427	0.1284	[0.1315 0.6191]	0.0855	0.0685	[0.0139 0.2693]	6.67e-30
ChemProt_gpt4_5s	ChemProt_pmcllama-13b_finetuned	0.3427	0.1284	[0.1315 0.6191]	0.3612	0.1555	[0.139 0.6967]	0.648
ChemProt_llama2-13b_finetuned	ChemProt_llama2-13b-chat_zs	0.4264	0.1735	[0.1689 0.8386]	0.1159	0.0881	[0.013 0.329]	1.5e-29
ChemProt_llama2-13b_finetuned	ChemProt_llama2-13b-chat_os	0.4264	0.1735	[0.1689 0.8386]	0.0499	0.0601	[0. 0.1901]	1.4900000000000001e-33
ChemProt_llama2-13b_finetuned	ChemProt_llama2-13b-chat_5s	0.4264	0.1735	[0.1689 0.8386]	0.0855	0.0685	[0.0139 0.2693]	2.48e-32
ChemProt_llama2-13b_finetuned	ChemProt_pmcllama-13b_finetuned	0.4264	0.1735	[0.1689 0.8386]	0.3612	0.1555	[0.139 0.6967]	0.00668
ChemProt_llama2-13b-chat_zs	ChemProt_llama2-13b-chat_os	0.1159	0.0881	[0.013 0.329]	0.0499	0.0601	[0. 0.1901]	1.59e-10
ChemProt_llama2-13b-chat_zs	ChemProt_llama2-13b-chat_5s	0.1159	0.0881	[0.013 0.329]	0.0855	0.0685	[0.0139 0.2693]	0.011
ChemProt_llama2-13b-chat_zs	ChemProt_pmcllama-13b_finetuned	0.1159	0.0881	[0.013 0.329]	0.3612	0.1555	[0.139 0.6967]	2.2e-25
ChemProt_llama2-13b-chat_os	ChemProt_llama2-13b-chat_5s	0.0499	0.0601	[0. 0.1901]	0.0855	0.0685	[0.0139 0.2693]	1.79e-07
ChemProt_llama2-13b-chat_os	ChemProt_pmcllama-13b_finetuned	0.0499	0.0601	[0. 0.1901]	0.3612	0.1555	[0.139 0.6967]	1.51e-32
ChemProt_llama2-13b-chat_5s	ChemProt_pmcllama-13b_finetuned	0.0855	0.0685	[0.0139 0.2693]	0.3612	0.1555	[0.139 0.6967]	3.6499999999999996e-30
