# Supplementary material for: Benchmarking large language models for biomedical natural language processing applications and recommendations
Source: Nat Commun. 2025 Apr 6;16:3280. doi: 10.1038/s41467-025-56989-2 (PMC11972378; doi:10.1038/s41467-025-56989-2)
Supplement: Supplementary file 4 — Supplementary Data 1 [file 41467_2025_56989_MOESM4_ESM.zip › quantitative_evaluation_results/CochranePLS.csv]

Model 1	Model 2	Model 1 Mean	Model 1 Std Error	Model 1 Confidence Interval	Model 2 Mean	Model 2 Std Error	Model 2 Confidence Interval	p-value
CochranePLS_gpt3.5_zs	CochranePLS_gpt3.5_os	0.2361	0.0124	[0.2168 0.2676]	0.2434	0.013	[0.2215 0.273 ]	7.94e-05
CochranePLS_gpt3.5_zs	CochranePLS_gpt3.5_5s	0.2361	0.0124	[0.2168 0.2676]	0.2467	0.013	[0.2244 0.2771]	1.38e-08
CochranePLS_gpt3.5_zs	CochranePLS_gpt4_zs	0.2361	0.0124	[0.2168 0.2676]	0.2364	0.0119	[0.2154 0.2617]	0.847
CochranePLS_gpt3.5_zs	CochranePLS_gpt4_os	0.2361	0.0124	[0.2168 0.2676]	0.238	0.0107	[0.2211 0.2608]	0.158
CochranePLS_gpt3.5_zs	CochranePLS_gpt4_5s	0.2361	0.0124	[0.2168 0.2676]	0.2459	0.0126	[0.2249 0.2742]	8.06e-08
CochranePLS_gpt3.5_zs	CochranePLS_llama2-13b_finetuned	0.2361	0.0124	[0.2168 0.2676]	0.2315	0.0173	[0.2044 0.2633]	0.0201
CochranePLS_gpt3.5_zs	CochranePLS_llama2-13b-chat_zs	0.2361	0.0124	[0.2168 0.2676]	0.2073	0.0127	[0.1868 0.2354]	2.1e-28
CochranePLS_gpt3.5_zs	CochranePLS_llama2-13b-chat_os	0.2361	0.0124	[0.2168 0.2676]	0.2175	0.0144	[0.1922 0.2469]	3.39e-16
CochranePLS_gpt3.5_zs	CochranePLS_llama2-13b-chat_5s	0.2361	0.0124	[0.2168 0.2676]	0.2279	0.0147	[0.2027 0.2559]	2.37e-05
CochranePLS_gpt3.5_zs	CochranePLS_pmcllama-13b_finetuned	0.2361	0.0124	[0.2168 0.2676]	0.2347	0.0174	[0.2052 0.2727]	0.586
CochranePLS_gpt3.5_os	CochranePLS_gpt3.5_5s	0.2434	0.013	[0.2215 0.273 ]	0.2467	0.013	[0.2244 0.2771]	0.058
CochranePLS_gpt3.5_os	CochranePLS_gpt4_zs	0.2434	0.013	[0.2215 0.273 ]	0.2364	0.0119	[0.2154 0.2617]	7.1e-05
CochranePLS_gpt3.5_os	CochranePLS_gpt4_os	0.2434	0.013	[0.2215 0.273 ]	0.238	0.0107	[0.2211 0.2608]	0.00459
CochranePLS_gpt3.5_os	CochranePLS_gpt4_5s	0.2434	0.013	[0.2215 0.273 ]	0.2459	0.0126	[0.2249 0.2742]	0.116
CochranePLS_gpt3.5_os	CochranePLS_llama2-13b_finetuned	0.2434	0.013	[0.2215 0.273 ]	0.2315	0.0173	[0.2044 0.2633]	6.7e-07
CochranePLS_gpt3.5_os	CochranePLS_llama2-13b-chat_zs	0.2434	0.013	[0.2215 0.273 ]	0.2073	0.0127	[0.1868 0.2354]	4.3e-31
CochranePLS_gpt3.5_os	CochranePLS_llama2-13b-chat_os	0.2434	0.013	[0.2215 0.273 ]	0.2175	0.0144	[0.1922 0.2469]	2.2399999999999998e-23
CochranePLS_gpt3.5_os	CochranePLS_llama2-13b-chat_5s	0.2434	0.013	[0.2215 0.273 ]	0.2279	0.0147	[0.2027 0.2559]	1.75e-13
CochranePLS_gpt3.5_os	CochranePLS_pmcllama-13b_finetuned	0.2434	0.013	[0.2215 0.273 ]	0.2347	0.0174	[0.2052 0.2727]	0.000313
CochranePLS_gpt3.5_5s	CochranePLS_gpt4_zs	0.2467	0.013	[0.2244 0.2771]	0.2364	0.0119	[0.2154 0.2617]	2.5e-08
CochranePLS_gpt3.5_5s	CochranePLS_gpt4_os	0.2467	0.013	[0.2244 0.2771]	0.238	0.0107	[0.2211 0.2608]	4.16e-06
CochranePLS_gpt3.5_5s	CochranePLS_gpt4_5s	0.2467	0.013	[0.2244 0.2771]	0.2459	0.0126	[0.2249 0.2742]	0.716
CochranePLS_gpt3.5_5s	CochranePLS_llama2-13b_finetuned	0.2467	0.013	[0.2244 0.2771]	0.2315	0.0173	[0.2044 0.2633]	1.43e-09
CochranePLS_gpt3.5_5s	CochranePLS_llama2-13b-chat_zs	0.2467	0.013	[0.2244 0.2771]	0.2073	0.0127	[0.1868 0.2354]	7.04e-32
CochranePLS_gpt3.5_5s	CochranePLS_llama2-13b-chat_os	0.2467	0.013	[0.2244 0.2771]	0.2175	0.0144	[0.1922 0.2469]	2.9200000000000003e-26
CochranePLS_gpt3.5_5s	CochranePLS_llama2-13b-chat_5s	0.2467	0.013	[0.2244 0.2771]	0.2279	0.0147	[0.2027 0.2559]	1.38e-17
CochranePLS_gpt3.5_5s	CochranePLS_pmcllama-13b_finetuned	0.2467	0.013	[0.2244 0.2771]	0.2347	0.0174	[0.2052 0.2727]	8.72e-07
CochranePLS_gpt4_zs	CochranePLS_gpt4_os	0.2364	0.0119	[0.2154 0.2617]	0.238	0.0107	[0.2211 0.2608]	0.208
CochranePLS_gpt4_zs	CochranePLS_gpt4_5s	0.2364	0.0119	[0.2154 0.2617]	0.2459	0.0126	[0.2249 0.2742]	1.73e-07
CochranePLS_gpt4_zs	CochranePLS_llama2-13b_finetuned	0.2364	0.0119	[0.2154 0.2617]	0.2315	0.0173	[0.2044 0.2633]	0.00774
CochranePLS_gpt4_zs	CochranePLS_llama2-13b-chat_zs	0.2364	0.0119	[0.2154 0.2617]	0.2073	0.0127	[0.1868 0.2354]	1.78e-28
CochranePLS_gpt4_zs	CochranePLS_llama2-13b-chat_os	0.2364	0.0119	[0.2154 0.2617]	0.2175	0.0144	[0.1922 0.2469]	4.64e-17
CochranePLS_gpt4_zs	CochranePLS_llama2-13b-chat_5s	0.2364	0.0119	[0.2154 0.2617]	0.2279	0.0147	[0.2027 0.2559]	5.83e-06
CochranePLS_gpt4_zs	CochranePLS_pmcllama-13b_finetuned	0.2364	0.0119	[0.2154 0.2617]	0.2347	0.0174	[0.2052 0.2727]	0.503
CochranePLS_gpt4_os	CochranePLS_gpt4_5s	0.238	0.0107	[0.2211 0.2608]	0.2459	0.0126	[0.2249 0.2742]	9.98e-06
CochranePLS_gpt4_os	CochranePLS_llama2-13b_finetuned	0.238	0.0107	[0.2211 0.2608]	0.2315	0.0173	[0.2044 0.2633]	0.00119
CochranePLS_gpt4_os	CochranePLS_llama2-13b-chat_zs	0.238	0.0107	[0.2211 0.2608]	0.2073	0.0127	[0.1868 0.2354]	7.88e-30
CochranePLS_gpt4_os	CochranePLS_llama2-13b-chat_os	0.238	0.0107	[0.2211 0.2608]	0.2175	0.0144	[0.1922 0.2469]	3.18e-19
CochranePLS_gpt4_os	CochranePLS_llama2-13b-chat_5s	0.238	0.0107	[0.2211 0.2608]	0.2279	0.0147	[0.2027 0.2559]	4.48e-08
CochranePLS_gpt4_os	CochranePLS_pmcllama-13b_finetuned	0.238	0.0107	[0.2211 0.2608]	0.2347	0.0174	[0.2052 0.2727]	0.103
CochranePLS_gpt4_5s	CochranePLS_llama2-13b_finetuned	0.2459	0.0126	[0.2249 0.2742]	0.2315	0.0173	[0.2044 0.2633]	4.32e-09
CochranePLS_gpt4_5s	CochranePLS_llama2-13b-chat_zs	0.2459	0.0126	[0.2249 0.2742]	0.2073	0.0127	[0.1868 0.2354]	8.620000000000001e-32
CochranePLS_gpt4_5s	CochranePLS_llama2-13b-chat_os	0.2459	0.0126	[0.2249 0.2742]	0.2175	0.0144	[0.1922 0.2469]	1.13e-25
CochranePLS_gpt4_5s	CochranePLS_llama2-13b-chat_5s	0.2459	0.0126	[0.2249 0.2742]	0.2279	0.0147	[0.2027 0.2559]	8.82e-17
CochranePLS_gpt4_5s	CochranePLS_pmcllama-13b_finetuned	0.2459	0.0126	[0.2249 0.2742]	0.2347	0.0174	[0.2052 0.2727]	2.99e-06
CochranePLS_llama2-13b_finetuned	CochranePLS_llama2-13b-chat_zs	0.2315	0.0173	[0.2044 0.2633]	0.2073	0.0127	[0.1868 0.2354]	2.34e-20
CochranePLS_llama2-13b_finetuned	CochranePLS_llama2-13b-chat_os	0.2315	0.0173	[0.2044 0.2633]	0.2175	0.0144	[0.1922 0.2469]	8.17e-08
CochranePLS_llama2-13b_finetuned	CochranePLS_llama2-13b-chat_5s	0.2315	0.0173	[0.2044 0.2633]	0.2279	0.0147	[0.2027 0.2559]	0.257
CochranePLS_llama2-13b_finetuned	CochranePLS_pmcllama-13b_finetuned	0.2315	0.0173	[0.2044 0.2633]	0.2347	0.0174	[0.2052 0.2727]	0.216
CochranePLS_llama2-13b-chat_zs	CochranePLS_llama2-13b-chat_os	0.2073	0.0127	[0.1868 0.2354]	0.2175	0.0144	[0.1922 0.2469]	3.24e-07
CochranePLS_llama2-13b-chat_zs	CochranePLS_llama2-13b-chat_5s	0.2073	0.0127	[0.1868 0.2354]	0.2279	0.0147	[0.2027 0.2559]	5.9e-19
CochranePLS_llama2-13b-chat_zs	CochranePLS_pmcllama-13b_finetuned	0.2073	0.0127	[0.1868 0.2354]	0.2347	0.0174	[0.2052 0.2727]	1.46e-22
CochranePLS_llama2-13b-chat_os	CochranePLS_llama2-13b-chat_5s	0.2175	0.0144	[0.1922 0.2469]	0.2279	0.0147	[0.2027 0.2559]	2.11e-06
CochranePLS_llama2-13b-chat_os	CochranePLS_pmcllama-13b_finetuned	0.2175	0.0144	[0.1922 0.2469]	0.2347	0.0174	[0.2052 0.2727]	3.33e-11
CochranePLS_llama2-13b-chat_5s	CochranePLS_pmcllama-13b_finetuned	0.2279	0.0147	[0.2027 0.2559]	0.2347	0.0174	[0.2052 0.2727]	0.00301
