# Supplementary material for: Benchmarking large language models for biomedical natural language processing applications and recommendations
Source: Nat Commun. 2025 Apr 6;16:3280. doi: 10.1038/s41467-025-56989-2 (PMC11972378; doi:10.1038/s41467-025-56989-2)
Supplement: Supplementary file 4 — Supplementary Data 1 [file 41467_2025_56989_MOESM4_ESM.zip › quantitative_evaluation_results/DDI.csv]

Model 1	Model 2	Model 1 Mean	Model 1 Std Error	Model 1 Confidence Interval	Model 2 Mean	Model 2 Std Error	Model 2 Confidence Interval	p-value
DDI_gpt3.5_zs	DDI_gpt3.5_os	0.2161	0.1022	[0.0661 0.4674]	0.1718	0.0869	[0.0342 0.38 ]	0.00243
DDI_gpt3.5_zs	DDI_gpt3.5_5s	0.2161	0.1022	[0.0661 0.4674]	0.1738	0.0896	[0.0553 0.4092]	0.00104
DDI_gpt3.5_zs	DDI_gpt4_zs	0.2161	0.1022	[0.0661 0.4674]	0.2653	0.0943	[0.0991 0.4523]	8.79e-05
DDI_gpt3.5_zs	DDI_gpt4_os	0.2161	0.1022	[0.0661 0.4674]	0.2905	0.0936	[0.124 0.4717]	4.8e-08
DDI_gpt3.5_zs	DDI_gpt4_5s	0.2161	0.1022	[0.0661 0.4674]	0.2852	0.0991	[0.1139 0.481 ]	5.76e-07
DDI_gpt3.5_zs	DDI_llama2-13b_finetuned	0.2161	0.1022	[0.0661 0.4674]	0.5427	0.1661	[0.2263 0.9031]	1.83e-28
DDI_gpt3.5_zs	DDI_llama2-13b-chat_zs	0.2161	0.1022	[0.0661 0.4674]	0.1038	0.0811	[0.0157 0.306 ]	4.73e-16
DDI_gpt3.5_zs	DDI_llama2-13b-chat_os	0.2161	0.1022	[0.0661 0.4674]	0.1886	0.0758	[0.0888 0.3972]	0.0714
DDI_gpt3.5_zs	DDI_llama2-13b-chat_5s	0.2161	0.1022	[0.0661 0.4674]	0.2182	0.0713	[0.1231 0.3948]	0.286
DDI_gpt3.5_zs	DDI_pmcllama-13b_finetuned	0.2161	0.1022	[0.0661 0.4674]	0.5214	0.1706	[0.219 0.8612]	8.06e-27
DDI_gpt3.5_os	DDI_gpt3.5_5s	0.1718	0.0869	[0.0342 0.38 ]	0.1738	0.0896	[0.0553 0.4092]	0.866
DDI_gpt3.5_os	DDI_gpt4_zs	0.1718	0.0869	[0.0342 0.38 ]	0.2653	0.0943	[0.0991 0.4523]	2.12e-11
DDI_gpt3.5_os	DDI_gpt4_os	0.1718	0.0869	[0.0342 0.38 ]	0.2905	0.0936	[0.124 0.4717]	1.65e-15
DDI_gpt3.5_os	DDI_gpt4_5s	0.1718	0.0869	[0.0342 0.38 ]	0.2852	0.0991	[0.1139 0.481 ]	2.64e-14
DDI_gpt3.5_os	DDI_llama2-13b_finetuned	0.1718	0.0869	[0.0342 0.38 ]	0.5427	0.1661	[0.2263 0.9031]	1.7200000000000002e-31
DDI_gpt3.5_os	DDI_llama2-13b-chat_zs	0.1718	0.0869	[0.0342 0.38 ]	0.1038	0.0811	[0.0157 0.306 ]	8.9e-10
DDI_gpt3.5_os	DDI_llama2-13b-chat_os	0.1718	0.0869	[0.0342 0.38 ]	0.1886	0.0758	[0.0888 0.3972]	0.0954
DDI_gpt3.5_os	DDI_llama2-13b-chat_5s	0.1718	0.0869	[0.0342 0.38 ]	0.2182	0.0713	[0.1231 0.3948]	4.38e-06
DDI_gpt3.5_os	DDI_pmcllama-13b_finetuned	0.1718	0.0869	[0.0342 0.38 ]	0.5214	0.1706	[0.219 0.8612]	9.020000000000001e-31
DDI_gpt3.5_5s	DDI_gpt4_zs	0.1738	0.0896	[0.0553 0.4092]	0.2653	0.0943	[0.0991 0.4523]	3.47e-11
DDI_gpt3.5_5s	DDI_gpt4_os	0.1738	0.0896	[0.0553 0.4092]	0.2905	0.0936	[0.124 0.4717]	2.21e-15
DDI_gpt3.5_5s	DDI_gpt4_5s	0.1738	0.0896	[0.0553 0.4092]	0.2852	0.0991	[0.1139 0.481 ]	3.04e-14
DDI_gpt3.5_5s	DDI_llama2-13b_finetuned	0.1738	0.0896	[0.0553 0.4092]	0.5427	0.1661	[0.2263 0.9031]	3.62e-31
DDI_gpt3.5_5s	DDI_llama2-13b-chat_zs	0.1738	0.0896	[0.0553 0.4092]	0.1038	0.0811	[0.0157 0.306 ]	5.96e-11
DDI_gpt3.5_5s	DDI_llama2-13b-chat_os	0.1738	0.0896	[0.0553 0.4092]	0.1886	0.0758	[0.0888 0.3972]	0.0482
DDI_gpt3.5_5s	DDI_llama2-13b-chat_5s	0.1738	0.0896	[0.0553 0.4092]	0.2182	0.0713	[0.1231 0.3948]	1.2e-06
DDI_gpt3.5_5s	DDI_pmcllama-13b_finetuned	0.1738	0.0896	[0.0553 0.4092]	0.5214	0.1706	[0.219 0.8612]	2.0499999999999998e-30
DDI_gpt4_zs	DDI_gpt4_os	0.2653	0.0943	[0.0991 0.4523]	0.2905	0.0936	[0.124 0.4717]	0.08
DDI_gpt4_zs	DDI_gpt4_5s	0.2653	0.0943	[0.0991 0.4523]	0.2852	0.0991	[0.1139 0.481 ]	0.234
DDI_gpt4_zs	DDI_llama2-13b_finetuned	0.2653	0.0943	[0.0991 0.4523]	0.5427	0.1661	[0.2263 0.9031]	6.72e-26
DDI_gpt4_zs	DDI_llama2-13b-chat_zs	0.2653	0.0943	[0.0991 0.4523]	0.1038	0.0811	[0.0157 0.306 ]	1.57e-22
DDI_gpt4_zs	DDI_llama2-13b-chat_os	0.2653	0.0943	[0.0991 0.4523]	0.1886	0.0758	[0.0888 0.3972]	2.4e-09
DDI_gpt4_zs	DDI_llama2-13b-chat_5s	0.2653	0.0943	[0.0991 0.4523]	0.2182	0.0713	[0.1231 0.3948]	3.58e-05
DDI_gpt4_zs	DDI_pmcllama-13b_finetuned	0.2653	0.0943	[0.0991 0.4523]	0.5214	0.1706	[0.219 0.8612]	2.4099999999999997e-23
DDI_gpt4_os	DDI_gpt4_5s	0.2905	0.0936	[0.124 0.4717]	0.2852	0.0991	[0.1139 0.481 ]	0.63
DDI_gpt4_os	DDI_llama2-13b_finetuned	0.2905	0.0936	[0.124 0.4717]	0.5427	0.1661	[0.2263 0.9031]	1.8e-23
DDI_gpt4_os	DDI_llama2-13b-chat_zs	0.2905	0.0936	[0.124 0.4717]	0.1038	0.0811	[0.0157 0.306 ]	2.7e-25
DDI_gpt4_os	DDI_llama2-13b-chat_os	0.2905	0.0936	[0.124 0.4717]	0.1886	0.0758	[0.0888 0.3972]	4.52e-14
DDI_gpt4_os	DDI_llama2-13b-chat_5s	0.2905	0.0936	[0.124 0.4717]	0.2182	0.0713	[0.1231 0.3948]	3.64e-09
DDI_gpt4_os	DDI_pmcllama-13b_finetuned	0.2905	0.0936	[0.124 0.4717]	0.5214	0.1706	[0.219 0.8612]	9.87e-21
DDI_gpt4_5s	DDI_llama2-13b_finetuned	0.2852	0.0991	[0.1139 0.481 ]	0.5427	0.1661	[0.2263 0.9031]	1.47e-23
DDI_gpt4_5s	DDI_llama2-13b-chat_zs	0.2852	0.0991	[0.1139 0.481 ]	0.1038	0.0811	[0.0157 0.306 ]	5.0799999999999996e-24
DDI_gpt4_5s	DDI_llama2-13b-chat_os	0.2852	0.0991	[0.1139 0.481 ]	0.1886	0.0758	[0.0888 0.3972]	6.1e-13
DDI_gpt4_5s	DDI_llama2-13b-chat_5s	0.2852	0.0991	[0.1139 0.481 ]	0.2182	0.0713	[0.1231 0.3948]	7.96e-08
DDI_gpt4_5s	DDI_pmcllama-13b_finetuned	0.2852	0.0991	[0.1139 0.481 ]	0.5214	0.1706	[0.219 0.8612]	7.930000000000001e-21
DDI_llama2-13b_finetuned	DDI_llama2-13b-chat_zs	0.5427	0.1661	[0.2263 0.9031]	0.1038	0.0811	[0.0157 0.306 ]	3.27e-33
DDI_llama2-13b_finetuned	DDI_llama2-13b-chat_os	0.5427	0.1661	[0.2263 0.9031]	0.1886	0.0758	[0.0888 0.3972]	2.23e-31
DDI_llama2-13b_finetuned	DDI_llama2-13b-chat_5s	0.5427	0.1661	[0.2263 0.9031]	0.2182	0.0713	[0.1231 0.3948]	4.38e-30
DDI_llama2-13b_finetuned	DDI_pmcllama-13b_finetuned	0.5427	0.1661	[0.2263 0.9031]	0.5214	0.1706	[0.219 0.8612]	0.336
DDI_llama2-13b-chat_zs	DDI_llama2-13b-chat_os	0.1038	0.0811	[0.0157 0.306 ]	0.1886	0.0758	[0.0888 0.3972]	5.93e-15
DDI_llama2-13b-chat_zs	DDI_llama2-13b-chat_5s	0.1038	0.0811	[0.0157 0.306 ]	0.2182	0.0713	[0.1231 0.3948]	1.09e-18
DDI_llama2-13b-chat_zs	DDI_pmcllama-13b_finetuned	0.1038	0.0811	[0.0157 0.306 ]	0.5214	0.1706	[0.219 0.8612]	5.73e-33
DDI_llama2-13b-chat_os	DDI_llama2-13b-chat_5s	0.1886	0.0758	[0.0888 0.3972]	0.2182	0.0713	[0.1231 0.3948]	0.000212
DDI_llama2-13b-chat_os	DDI_pmcllama-13b_finetuned	0.1886	0.0758	[0.0888 0.3972]	0.5214	0.1706	[0.219 0.8612]	1.32e-30
DDI_llama2-13b-chat_5s	DDI_pmcllama-13b_finetuned	0.2182	0.0713	[0.1231 0.3948]	0.5214	0.1706	[0.219 0.8612]	7.43e-29
