# Supplementary material for: Benchmarking large language models for biomedical natural language processing applications and recommendations
Source: Nat Commun. 2025 Apr 6;16:3280. doi: 10.1038/s41467-025-56989-2 (PMC11972378; doi:10.1038/s41467-025-56989-2)
Supplement: Supplementary file 4 — Supplementary Data 1 [file 41467_2025_56989_MOESM4_ESM.zip › quantitative_evaluation_results/HoC.csv]

Model 1	Model 2	Model 1 Mean	Model 1 Std Error	Model 1 Confidence Interval	Model 2 Mean	Model 2 Std Error	Model 2 Confidence Interval	p-value
HoC_gpt3.5_zs	HoC_gpt3.5_os	0.6013	0.0811	[0.4586 0.7522]	0.6055	0.0868	[0.4405 0.769 ]	0.716
HoC_gpt3.5_zs	HoC_gpt3.5_5s	0.6013	0.0811	[0.4586 0.7522]	0.6448	0.0809	[0.4772 0.7836]	0.000233
HoC_gpt3.5_zs	HoC_gpt4_zs	0.6013	0.0811	[0.4586 0.7522]	0.6608	0.0705	[0.516 0.7777]	3.88e-07
HoC_gpt3.5_zs	HoC_gpt4_os	0.6013	0.0811	[0.4586 0.7522]	0.6573	0.0712	[0.5128 0.7863]	1.43e-06
HoC_gpt3.5_zs	HoC_gpt4_5s	0.6013	0.0811	[0.4586 0.7522]	0.6626	0.0682	[0.5051 0.7846]	1.04e-07
HoC_gpt3.5_zs	HoC_llama2-13b_finetuned	0.6013	0.0811	[0.4586 0.7522]	0.6171	0.0737	[0.4586 0.7515]	0.0991
HoC_gpt3.5_zs	HoC_llama2-13b-chat_zs	0.6013	0.0811	[0.4586 0.7522]	0.1125	0.0523	[0.0224 0.2221]	2.5199999999999998e-34
HoC_gpt3.5_zs	HoC_llama2-13b-chat_os	0.6013	0.0811	[0.4586 0.7522]	0.2823	0.0561	[0.1722 0.3951]	3.5099999999999997e-34
HoC_gpt3.5_zs	HoC_llama2-13b-chat_5s	0.6013	0.0811	[0.4586 0.7522]	0.1698	0.0337	[0.1068 0.2252]	2.5199999999999998e-34
HoC_gpt3.5_zs	HoC_pmcllama-13b_finetuned	0.6013	0.0811	[0.4586 0.7522]	0.3802	0.0816	[0.2458 0.5279]	3.4200000000000002e-31
HoC_gpt3.5_os	HoC_gpt3.5_5s	0.6055	0.0868	[0.4405 0.769 ]	0.6448	0.0809	[0.4772 0.7836]	0.00149
HoC_gpt3.5_os	HoC_gpt4_zs	0.6055	0.0868	[0.4405 0.769 ]	0.6608	0.0705	[0.516 0.7777]	3.21e-06
HoC_gpt3.5_os	HoC_gpt4_os	0.6055	0.0868	[0.4405 0.769 ]	0.6573	0.0712	[0.5128 0.7863]	1.19e-05
HoC_gpt3.5_os	HoC_gpt4_5s	0.6055	0.0868	[0.4405 0.769 ]	0.6626	0.0682	[0.5051 0.7846]	1.23e-06
HoC_gpt3.5_os	HoC_llama2-13b_finetuned	0.6055	0.0868	[0.4405 0.769 ]	0.6171	0.0737	[0.4586 0.7515]	0.223
HoC_gpt3.5_os	HoC_llama2-13b-chat_zs	0.6055	0.0868	[0.4405 0.769 ]	0.1125	0.0523	[0.0224 0.2221]	2.5199999999999998e-34
HoC_gpt3.5_os	HoC_llama2-13b-chat_os	0.6055	0.0868	[0.4405 0.769 ]	0.2823	0.0561	[0.1722 0.3951]	3.5099999999999997e-34
HoC_gpt3.5_os	HoC_llama2-13b-chat_5s	0.6055	0.0868	[0.4405 0.769 ]	0.1698	0.0337	[0.1068 0.2252]	2.5199999999999998e-34
HoC_gpt3.5_os	HoC_pmcllama-13b_finetuned	0.6055	0.0868	[0.4405 0.769 ]	0.3802	0.0816	[0.2458 0.5279]	8.28e-31
HoC_gpt3.5_5s	HoC_gpt4_zs	0.6448	0.0809	[0.4772 0.7836]	0.6608	0.0705	[0.516 0.7777]	0.121
HoC_gpt3.5_5s	HoC_gpt4_os	0.6448	0.0809	[0.4772 0.7836]	0.6573	0.0712	[0.5128 0.7863]	0.201
HoC_gpt3.5_5s	HoC_gpt4_5s	0.6448	0.0809	[0.4772 0.7836]	0.6626	0.0682	[0.5051 0.7846]	0.089
HoC_gpt3.5_5s	HoC_llama2-13b_finetuned	0.6448	0.0809	[0.4772 0.7836]	0.6171	0.0737	[0.4586 0.7515]	0.0246
HoC_gpt3.5_5s	HoC_llama2-13b-chat_zs	0.6448	0.0809	[0.4772 0.7836]	0.1125	0.0523	[0.0224 0.2221]	2.5199999999999998e-34
HoC_gpt3.5_5s	HoC_llama2-13b-chat_os	0.6448	0.0809	[0.4772 0.7836]	0.2823	0.0561	[0.1722 0.3951]	2.85e-34
HoC_gpt3.5_5s	HoC_llama2-13b-chat_5s	0.6448	0.0809	[0.4772 0.7836]	0.1698	0.0337	[0.1068 0.2252]	2.5199999999999998e-34
HoC_gpt3.5_5s	HoC_pmcllama-13b_finetuned	0.6448	0.0809	[0.4772 0.7836]	0.3802	0.0816	[0.2458 0.5279]	4.9500000000000004e-33
HoC_gpt4_zs	HoC_gpt4_os	0.6608	0.0705	[0.516 0.7777]	0.6573	0.0712	[0.5128 0.7863]	0.837
HoC_gpt4_zs	HoC_gpt4_5s	0.6608	0.0705	[0.516 0.7777]	0.6626	0.0682	[0.5051 0.7846]	0.857
HoC_gpt4_zs	HoC_llama2-13b_finetuned	0.6608	0.0705	[0.516 0.7777]	0.6171	0.0737	[0.4586 0.7515]	5.84e-05
HoC_gpt4_zs	HoC_llama2-13b-chat_zs	0.6608	0.0705	[0.516 0.7777]	0.1125	0.0523	[0.0224 0.2221]	2.5199999999999998e-34
HoC_gpt4_zs	HoC_llama2-13b-chat_os	0.6608	0.0705	[0.516 0.7777]	0.2823	0.0561	[0.1722 0.3951]	2.5199999999999998e-34
HoC_gpt4_zs	HoC_llama2-13b-chat_5s	0.6608	0.0705	[0.516 0.7777]	0.1698	0.0337	[0.1068 0.2252]	2.5199999999999998e-34
HoC_gpt4_zs	HoC_pmcllama-13b_finetuned	0.6608	0.0705	[0.516 0.7777]	0.3802	0.0816	[0.2458 0.5279]	7.87e-34
HoC_gpt4_os	HoC_gpt4_5s	0.6573	0.0712	[0.5128 0.7863]	0.6626	0.0682	[0.5051 0.7846]	0.616
HoC_gpt4_os	HoC_llama2-13b_finetuned	0.6573	0.0712	[0.5128 0.7863]	0.6171	0.0737	[0.4586 0.7515]	0.00018
HoC_gpt4_os	HoC_llama2-13b-chat_zs	0.6573	0.0712	[0.5128 0.7863]	0.1125	0.0523	[0.0224 0.2221]	2.5199999999999998e-34
HoC_gpt4_os	HoC_llama2-13b-chat_os	0.6573	0.0712	[0.5128 0.7863]	0.2823	0.0561	[0.1722 0.3951]	2.6e-34
HoC_gpt4_os	HoC_llama2-13b-chat_5s	0.6573	0.0712	[0.5128 0.7863]	0.1698	0.0337	[0.1068 0.2252]	2.5199999999999998e-34
HoC_gpt4_os	HoC_pmcllama-13b_finetuned	0.6573	0.0712	[0.5128 0.7863]	0.3802	0.0816	[0.2458 0.5279]	1.2300000000000001e-33
HoC_gpt4_5s	HoC_llama2-13b_finetuned	0.6626	0.0682	[0.5051 0.7846]	0.6171	0.0737	[0.4586 0.7515]	2.58e-05
HoC_gpt4_5s	HoC_llama2-13b-chat_zs	0.6626	0.0682	[0.5051 0.7846]	0.1125	0.0523	[0.0224 0.2221]	2.5199999999999998e-34
HoC_gpt4_5s	HoC_llama2-13b-chat_os	0.6626	0.0682	[0.5051 0.7846]	0.2823	0.0561	[0.1722 0.3951]	2.5199999999999998e-34
HoC_gpt4_5s	HoC_llama2-13b-chat_5s	0.6626	0.0682	[0.5051 0.7846]	0.1698	0.0337	[0.1068 0.2252]	2.5199999999999998e-34
HoC_gpt4_5s	HoC_pmcllama-13b_finetuned	0.6626	0.0682	[0.5051 0.7846]	0.3802	0.0816	[0.2458 0.5279]	7.199999999999999e-34
HoC_llama2-13b_finetuned	HoC_llama2-13b-chat_zs	0.6171	0.0737	[0.4586 0.7515]	0.1125	0.0523	[0.0224 0.2221]	2.5199999999999998e-34
HoC_llama2-13b_finetuned	HoC_llama2-13b-chat_os	0.6171	0.0737	[0.4586 0.7515]	0.2823	0.0561	[0.1722 0.3951]	3.02e-34
HoC_llama2-13b_finetuned	HoC_llama2-13b-chat_5s	0.6171	0.0737	[0.4586 0.7515]	0.1698	0.0337	[0.1068 0.2252]	2.5199999999999998e-34
HoC_llama2-13b_finetuned	HoC_pmcllama-13b_finetuned	0.6171	0.0737	[0.4586 0.7515]	0.3802	0.0816	[0.2458 0.5279]	3.2200000000000004e-32
HoC_llama2-13b-chat_zs	HoC_llama2-13b-chat_os	0.1125	0.0523	[0.0224 0.2221]	0.2823	0.0561	[0.1722 0.3951]	1.1900000000000001e-32
HoC_llama2-13b-chat_zs	HoC_llama2-13b-chat_5s	0.1125	0.0523	[0.0224 0.2221]	0.1698	0.0337	[0.1068 0.2252]	4.22e-15
HoC_llama2-13b-chat_zs	HoC_pmcllama-13b_finetuned	0.1125	0.0523	[0.0224 0.2221]	0.3802	0.0816	[0.2458 0.5279]	4.08e-34
HoC_llama2-13b-chat_os	HoC_llama2-13b-chat_5s	0.2823	0.0561	[0.1722 0.3951]	0.1698	0.0337	[0.1068 0.2252]	3.16e-29
HoC_llama2-13b-chat_os	HoC_pmcllama-13b_finetuned	0.2823	0.0561	[0.1722 0.3951]	0.3802	0.0816	[0.2458 0.5279]	5.39e-16
HoC_llama2-13b-chat_5s	HoC_pmcllama-13b_finetuned	0.1698	0.0337	[0.1068 0.2252]	0.3802	0.0816	[0.2458 0.5279]	1.35e-33
