# Supplementary material for: Benchmarking large language models for biomedical natural language processing applications and recommendations
Source: Nat Commun. 2025 Apr 6;16:3280. doi: 10.1038/s41467-025-56989-2 (PMC11972378; doi:10.1038/s41467-025-56989-2)
Supplement: Supplementary file 4 — Supplementary Data 1 [file 41467_2025_56989_MOESM4_ESM.zip › quantitative_evaluation_results/LitCovid.csv]

Model 1	Model 2	Model 1 Mean	Model 1 Std Error	Model 1 Confidence Interval	Model 2 Mean	Model 2 Std Error	Model 2 Confidence Interval	p-value
LitCovid_gpt3.5_zs	LitCovid_gpt3.5_os	0.5625	0.0686	[0.4201 0.6733]	0.5609	0.0693	[0.4227 0.6797]	0.866
LitCovid_gpt3.5_zs	LitCovid_gpt3.5_5s	0.5625	0.0686	[0.4201 0.6733]	0.5816	0.0582	[0.4678 0.6728]	0.0498
LitCovid_gpt3.5_zs	LitCovid_gpt4_zs	0.5625	0.0686	[0.4201 0.6733]	0.5533	0.0681	[0.4265 0.6817]	0.219
LitCovid_gpt3.5_zs	LitCovid_gpt4_os	0.5625	0.0686	[0.4201 0.6733]	0.5545	0.0691	[0.4318 0.6899]	0.365
LitCovid_gpt3.5_zs	LitCovid_gpt4_5s	0.5625	0.0686	[0.4201 0.6733]	0.5764	0.0646	[0.4554 0.6928]	0.256
LitCovid_gpt3.5_zs	LitCovid_llama2-13b_finetuned	0.5625	0.0686	[0.4201 0.6733]	0.5201	0.0769	[0.4006 0.669 ]	6.95e-05
LitCovid_gpt3.5_zs	LitCovid_llama2-13b-chat_zs	0.5625	0.0686	[0.4201 0.6733]	0.3717	0.0298	[0.3164 0.4257]	3.68e-33
LitCovid_gpt3.5_zs	LitCovid_llama2-13b-chat_os	0.5625	0.0686	[0.4201 0.6733]	0.4605	0.0669	[0.3321 0.5995]	8.27e-18
LitCovid_gpt3.5_zs	LitCovid_llama2-13b-chat_5s	0.5625	0.0686	[0.4201 0.6733]	0.3088	0.0584	[0.2054 0.4281]	1.03e-33
LitCovid_gpt3.5_zs	LitCovid_pmcllama-13b_finetuned	0.5625	0.0686	[0.4201 0.6733]	0.4139	0.0455	[0.3497 0.5124]	1.1199999999999999e-28
LitCovid_gpt3.5_os	LitCovid_gpt3.5_5s	0.5609	0.0693	[0.4227 0.6797]	0.5816	0.0582	[0.4678 0.6728]	0.0313
LitCovid_gpt3.5_os	LitCovid_gpt4_zs	0.5609	0.0693	[0.4227 0.6797]	0.5533	0.0681	[0.4265 0.6817]	0.326
LitCovid_gpt3.5_os	LitCovid_gpt4_os	0.5609	0.0693	[0.4227 0.6797]	0.5545	0.0691	[0.4318 0.6899]	0.447
LitCovid_gpt3.5_os	LitCovid_gpt4_5s	0.5609	0.0693	[0.4227 0.6797]	0.5764	0.0646	[0.4554 0.6928]	0.157
LitCovid_gpt3.5_os	LitCovid_llama2-13b_finetuned	0.5609	0.0693	[0.4227 0.6797]	0.5201	0.0769	[0.4006 0.669 ]	0.000129
LitCovid_gpt3.5_os	LitCovid_llama2-13b-chat_zs	0.5609	0.0693	[0.4227 0.6797]	0.3717	0.0298	[0.3164 0.4257]	1.56e-33
LitCovid_gpt3.5_os	LitCovid_llama2-13b-chat_os	0.5609	0.0693	[0.4227 0.6797]	0.4605	0.0669	[0.3321 0.5995]	2.19e-17
LitCovid_gpt3.5_os	LitCovid_llama2-13b-chat_5s	0.5609	0.0693	[0.4227 0.6797]	0.3088	0.0584	[0.2054 0.4281]	7.419999999999999e-34
LitCovid_gpt3.5_os	LitCovid_pmcllama-13b_finetuned	0.5609	0.0693	[0.4227 0.6797]	0.4139	0.0455	[0.3497 0.5124]	1.03e-28
LitCovid_gpt3.5_5s	LitCovid_gpt4_zs	0.5816	0.0582	[0.4678 0.6728]	0.5533	0.0681	[0.4265 0.6817]	0.00165
LitCovid_gpt3.5_5s	LitCovid_gpt4_os	0.5816	0.0582	[0.4678 0.6728]	0.5545	0.0691	[0.4318 0.6899]	0.00382
LitCovid_gpt3.5_5s	LitCovid_gpt4_5s	0.5816	0.0582	[0.4678 0.6728]	0.5764	0.0646	[0.4554 0.6928]	0.477
LitCovid_gpt3.5_5s	LitCovid_llama2-13b_finetuned	0.5816	0.0582	[0.4678 0.6728]	0.5201	0.0769	[0.4006 0.669 ]	7.98e-09
LitCovid_gpt3.5_5s	LitCovid_llama2-13b-chat_zs	0.5816	0.0582	[0.4678 0.6728]	0.3717	0.0298	[0.3164 0.4257]	2.6799999999999997e-34
LitCovid_gpt3.5_5s	LitCovid_llama2-13b-chat_os	0.5816	0.0582	[0.4678 0.6728]	0.4605	0.0669	[0.3321 0.5995]	4.91e-23
LitCovid_gpt3.5_5s	LitCovid_llama2-13b-chat_5s	0.5816	0.0582	[0.4678 0.6728]	0.3088	0.0584	[0.2054 0.4281]	3.5099999999999997e-34
LitCovid_gpt3.5_5s	LitCovid_pmcllama-13b_finetuned	0.5816	0.0582	[0.4678 0.6728]	0.4139	0.0455	[0.3497 0.5124]	5.43e-32
LitCovid_gpt4_zs	LitCovid_gpt4_os	0.5533	0.0681	[0.4265 0.6817]	0.5545	0.0691	[0.4318 0.6899]	0.858
LitCovid_gpt4_zs	LitCovid_gpt4_5s	0.5533	0.0681	[0.4265 0.6817]	0.5764	0.0646	[0.4554 0.6928]	0.0154
LitCovid_gpt4_zs	LitCovid_llama2-13b_finetuned	0.5533	0.0681	[0.4265 0.6817]	0.5201	0.0769	[0.4006 0.669 ]	0.00229
LitCovid_gpt4_zs	LitCovid_llama2-13b-chat_zs	0.5533	0.0681	[0.4265 0.6817]	0.3717	0.0298	[0.3164 0.4257]	8.36e-34
LitCovid_gpt4_zs	LitCovid_llama2-13b-chat_os	0.5533	0.0681	[0.4265 0.6817]	0.4605	0.0669	[0.3321 0.5995]	4.59e-16
LitCovid_gpt4_zs	LitCovid_llama2-13b-chat_5s	0.5533	0.0681	[0.4265 0.6817]	0.3088	0.0584	[0.2054 0.4281]	7.199999999999999e-34
LitCovid_gpt4_zs	LitCovid_pmcllama-13b_finetuned	0.5533	0.0681	[0.4265 0.6817]	0.4139	0.0455	[0.3497 0.5124]	1.47e-28
LitCovid_gpt4_os	LitCovid_gpt4_5s	0.5545	0.0691	[0.4318 0.6899]	0.5764	0.0646	[0.4554 0.6928]	0.0254
LitCovid_gpt4_os	LitCovid_llama2-13b_finetuned	0.5545	0.0691	[0.4318 0.6899]	0.5201	0.0769	[0.4006 0.669 ]	0.00168
LitCovid_gpt4_os	LitCovid_llama2-13b-chat_zs	0.5545	0.0691	[0.4318 0.6899]	0.3717	0.0298	[0.3164 0.4257]	1.19e-33
LitCovid_gpt4_os	LitCovid_llama2-13b-chat_os	0.5545	0.0691	[0.4318 0.6899]	0.4605	0.0669	[0.3321 0.5995]	8.55e-16
LitCovid_gpt4_os	LitCovid_llama2-13b-chat_5s	0.5545	0.0691	[0.4318 0.6899]	0.3088	0.0584	[0.2054 0.4281]	8.36e-34
LitCovid_gpt4_os	LitCovid_pmcllama-13b_finetuned	0.5545	0.0691	[0.4318 0.6899]	0.4139	0.0455	[0.3497 0.5124]	4.25e-28
LitCovid_gpt4_5s	LitCovid_llama2-13b_finetuned	0.5764	0.0646	[0.4554 0.6928]	0.5201	0.0769	[0.4006 0.669 ]	2.63e-07
LitCovid_gpt4_5s	LitCovid_llama2-13b-chat_zs	0.5764	0.0646	[0.4554 0.6928]	0.3717	0.0298	[0.3164 0.4257]	2.6799999999999997e-34
LitCovid_gpt4_5s	LitCovid_llama2-13b-chat_os	0.5764	0.0646	[0.4554 0.6928]	0.4605	0.0669	[0.3321 0.5995]	1.1700000000000001e-21
LitCovid_gpt4_5s	LitCovid_llama2-13b-chat_5s	0.5764	0.0646	[0.4554 0.6928]	0.3088	0.0584	[0.2054 0.4281]	3.5099999999999997e-34
LitCovid_gpt4_5s	LitCovid_pmcllama-13b_finetuned	0.5764	0.0646	[0.4554 0.6928]	0.4139	0.0455	[0.3497 0.5124]	2.1e-31
LitCovid_llama2-13b_finetuned	LitCovid_llama2-13b-chat_zs	0.5201	0.0769	[0.4006 0.669 ]	0.3717	0.0298	[0.3164 0.4257]	5.7200000000000005e-31
LitCovid_llama2-13b_finetuned	LitCovid_llama2-13b-chat_os	0.5201	0.0769	[0.4006 0.669 ]	0.4605	0.0669	[0.3321 0.5995]	6.85e-08
LitCovid_llama2-13b_finetuned	LitCovid_llama2-13b-chat_5s	0.5201	0.0769	[0.4006 0.669 ]	0.3088	0.0584	[0.2054 0.4281]	2.2700000000000003e-32
LitCovid_llama2-13b_finetuned	LitCovid_pmcllama-13b_finetuned	0.5201	0.0769	[0.4006 0.669 ]	0.4139	0.0455	[0.3497 0.5124]	2.92e-21
LitCovid_llama2-13b-chat_zs	LitCovid_llama2-13b-chat_os	0.3717	0.0298	[0.3164 0.4257]	0.4605	0.0669	[0.3321 0.5995]	1.41e-21
LitCovid_llama2-13b-chat_zs	LitCovid_llama2-13b-chat_5s	0.3717	0.0298	[0.3164 0.4257]	0.3088	0.0584	[0.2054 0.4281]	8.05e-16
LitCovid_llama2-13b-chat_zs	LitCovid_pmcllama-13b_finetuned	0.3717	0.0298	[0.3164 0.4257]	0.4139	0.0455	[0.3497 0.5124]	1.74e-11
LitCovid_llama2-13b-chat_os	LitCovid_llama2-13b-chat_5s	0.4605	0.0669	[0.3321 0.5995]	0.3088	0.0584	[0.2054 0.4281]	1.3199999999999999e-28
LitCovid_llama2-13b-chat_os	LitCovid_pmcllama-13b_finetuned	0.4605	0.0669	[0.3321 0.5995]	0.4139	0.0455	[0.3497 0.5124]	7.85e-08
LitCovid_llama2-13b-chat_5s	LitCovid_pmcllama-13b_finetuned	0.3088	0.0584	[0.2054 0.4281]	0.4139	0.0455	[0.3497 0.5124]	2.65e-24
