# Supplementary material for: Benchmarking large language models for biomedical natural language processing applications and recommendations
Source: Nat Commun. 2025 Apr 6;16:3280. doi: 10.1038/s41467-025-56989-2 (PMC11972378; doi:10.1038/s41467-025-56989-2)
Supplement: Supplementary file 4 — Supplementary Data 1 [file 41467_2025_56989_MOESM4_ESM.zip › quantitative_evaluation_results/MedQA.csv]

Model 1	Model 2	Model 1 Mean	Model 1 Std Error	Model 1 Confidence Interval	Model 2 Mean	Model 2 Std Error	Model 2 Confidence Interval	p-value
MedQA_gpt3.5_zs	MedQA_gpt3.5_os	0.4957	0.1081	[0.3 0.7]	0.505	0.1014	[0.3333 0.7175]	0.53
MedQA_gpt3.5_zs	MedQA_gpt3.5_5s	0.4957	0.1081	[0.3 0.7]	0.5163	0.0993	[0.3333 0.7175]	0.178
MedQA_gpt3.5_zs	MedQA_gpt4_zs	0.4957	0.1081	[0.3 0.7]	0.7077	0.0751	[0.5667 0.8667]	2.3800000000000002e-27
MedQA_gpt3.5_zs	MedQA_gpt4_os	0.4957	0.1081	[0.3 0.7]	0.7297	0.0861	[0.5667 0.9 ]	3.07e-28
MedQA_gpt3.5_zs	MedQA_gpt4_5s	0.4957	0.1081	[0.3 0.7]	0.7593	0.0798	[0.5825 0.9 ]	1.42e-30
MedQA_gpt3.5_zs	MedQA_llama2-13b_finetuned	0.4957	0.1081	[0.3 0.7]	0.44	0.0886	[0.2825 0.6333]	8.15e-05
MedQA_gpt3.5_zs	MedQA_llama2-13b-chat_zs	0.4957	0.1081	[0.3 0.7]	0.247	0.0827	[0.1 0.4]	1.27e-29
MedQA_gpt3.5_zs	MedQA_llama2-13b-chat_os	0.4957	0.1081	[0.3 0.7]	0.274	0.0844	[0.1 0.4175]	6.73e-28
MedQA_gpt3.5_zs	MedQA_llama2-13b-chat_5s	0.4957	0.1081	[0.3 0.7]	0.342	0.0845	[0.1667 0.4842]	3.56e-20
MedQA_gpt3.5_zs	MedQA_pmcllama-13b_finetuned	0.4957	0.1081	[0.3 0.7]	0.391	0.0818	[0.2333 0.5333]	3.49e-12
MedQA_gpt3.5_os	MedQA_gpt3.5_5s	0.505	0.1014	[0.3333 0.7175]	0.5163	0.0993	[0.3333 0.7175]	0.466
MedQA_gpt3.5_os	MedQA_gpt4_zs	0.505	0.1014	[0.3333 0.7175]	0.7077	0.0751	[0.5667 0.8667]	3.89e-27
MedQA_gpt3.5_os	MedQA_gpt4_os	0.505	0.1014	[0.3333 0.7175]	0.7297	0.0861	[0.5667 0.9 ]	5.21e-28
MedQA_gpt3.5_os	MedQA_gpt4_5s	0.505	0.1014	[0.3333 0.7175]	0.7593	0.0798	[0.5825 0.9 ]	1.0799999999999999e-30
MedQA_gpt3.5_os	MedQA_llama2-13b_finetuned	0.505	0.1014	[0.3333 0.7175]	0.44	0.0886	[0.2825 0.6333]	3.38e-06
MedQA_gpt3.5_os	MedQA_llama2-13b-chat_zs	0.505	0.1014	[0.3333 0.7175]	0.247	0.0827	[0.1 0.4]	1.2099999999999999e-30
MedQA_gpt3.5_os	MedQA_llama2-13b-chat_os	0.505	0.1014	[0.3333 0.7175]	0.274	0.0844	[0.1 0.4175]	2.68e-29
MedQA_gpt3.5_os	MedQA_llama2-13b-chat_5s	0.505	0.1014	[0.3333 0.7175]	0.342	0.0845	[0.1667 0.4842]	2.34e-22
MedQA_gpt3.5_os	MedQA_pmcllama-13b_finetuned	0.505	0.1014	[0.3333 0.7175]	0.391	0.0818	[0.2333 0.5333]	2.88e-14
MedQA_gpt3.5_5s	MedQA_gpt4_zs	0.5163	0.0993	[0.3333 0.7175]	0.7077	0.0751	[0.5667 0.8667]	4.5500000000000003e-26
MedQA_gpt3.5_5s	MedQA_gpt4_os	0.5163	0.0993	[0.3333 0.7175]	0.7297	0.0861	[0.5667 0.9 ]	3.1000000000000002e-27
MedQA_gpt3.5_5s	MedQA_gpt4_5s	0.5163	0.0993	[0.3333 0.7175]	0.7593	0.0798	[0.5825 0.9 ]	2.8299999999999997e-30
MedQA_gpt3.5_5s	MedQA_llama2-13b_finetuned	0.5163	0.0993	[0.3333 0.7175]	0.44	0.0886	[0.2825 0.6333]	1.48e-07
MedQA_gpt3.5_5s	MedQA_llama2-13b-chat_zs	0.5163	0.0993	[0.3333 0.7175]	0.247	0.0827	[0.1 0.4]	1.13e-31
MedQA_gpt3.5_5s	MedQA_llama2-13b-chat_os	0.5163	0.0993	[0.3333 0.7175]	0.274	0.0844	[0.1 0.4175]	1.4399999999999998e-30
MedQA_gpt3.5_5s	MedQA_llama2-13b-chat_5s	0.5163	0.0993	[0.3333 0.7175]	0.342	0.0845	[0.1667 0.4842]	5.61e-24
MedQA_gpt3.5_5s	MedQA_pmcllama-13b_finetuned	0.5163	0.0993	[0.3333 0.7175]	0.391	0.0818	[0.2333 0.5333]	6.46e-16
MedQA_gpt4_zs	MedQA_gpt4_os	0.7077	0.0751	[0.5667 0.8667]	0.7297	0.0861	[0.5667 0.9 ]	0.0426
MedQA_gpt4_zs	MedQA_gpt4_5s	0.7077	0.0751	[0.5667 0.8667]	0.7593	0.0798	[0.5825 0.9 ]	9.38e-06
MedQA_gpt4_zs	MedQA_llama2-13b_finetuned	0.7077	0.0751	[0.5667 0.8667]	0.44	0.0886	[0.2825 0.6333]	1.44e-32
MedQA_gpt4_zs	MedQA_llama2-13b-chat_zs	0.7077	0.0751	[0.5667 0.8667]	0.247	0.0827	[0.1 0.4]	2.56e-34
MedQA_gpt4_zs	MedQA_llama2-13b-chat_os	0.7077	0.0751	[0.5667 0.8667]	0.274	0.0844	[0.1 0.4175]	2.5199999999999998e-34
MedQA_gpt4_zs	MedQA_llama2-13b-chat_5s	0.7077	0.0751	[0.5667 0.8667]	0.342	0.0845	[0.1667 0.4842]	2.93e-34
MedQA_gpt4_zs	MedQA_pmcllama-13b_finetuned	0.7077	0.0751	[0.5667 0.8667]	0.391	0.0818	[0.2333 0.5333]	4.14e-34
MedQA_gpt4_os	MedQA_gpt4_5s	0.7297	0.0861	[0.5667 0.9 ]	0.7593	0.0798	[0.5825 0.9 ]	0.0212
MedQA_gpt4_os	MedQA_llama2-13b_finetuned	0.7297	0.0861	[0.5667 0.9 ]	0.44	0.0886	[0.2825 0.6333]	1.3000000000000001e-32
MedQA_gpt4_os	MedQA_llama2-13b-chat_zs	0.7297	0.0861	[0.5667 0.9 ]	0.247	0.0827	[0.1 0.4]	2.6e-34
MedQA_gpt4_os	MedQA_llama2-13b-chat_os	0.7297	0.0861	[0.5667 0.9 ]	0.274	0.0844	[0.1 0.4175]	2.5199999999999998e-34
MedQA_gpt4_os	MedQA_llama2-13b-chat_5s	0.7297	0.0861	[0.5667 0.9 ]	0.342	0.0845	[0.1667 0.4842]	3.02e-34
MedQA_gpt4_os	MedQA_pmcllama-13b_finetuned	0.7297	0.0861	[0.5667 0.9 ]	0.391	0.0818	[0.2333 0.5333]	4.88e-34
MedQA_gpt4_5s	MedQA_llama2-13b_finetuned	0.7593	0.0798	[0.5825 0.9 ]	0.44	0.0886	[0.2825 0.6333]	1.0600000000000001e-33
MedQA_gpt4_5s	MedQA_llama2-13b-chat_zs	0.7593	0.0798	[0.5825 0.9 ]	0.247	0.0827	[0.1 0.4]	2.5199999999999998e-34
MedQA_gpt4_5s	MedQA_llama2-13b-chat_os	0.7593	0.0798	[0.5825 0.9 ]	0.274	0.0844	[0.1 0.4175]	2.5199999999999998e-34
MedQA_gpt4_5s	MedQA_llama2-13b-chat_5s	0.7593	0.0798	[0.5825 0.9 ]	0.342	0.0845	[0.1667 0.4842]	2.6799999999999997e-34
MedQA_gpt4_5s	MedQA_pmcllama-13b_finetuned	0.7593	0.0798	[0.5825 0.9 ]	0.391	0.0818	[0.2333 0.5333]	2.98e-34
MedQA_llama2-13b_finetuned	MedQA_llama2-13b-chat_zs	0.44	0.0886	[0.2825 0.6333]	0.247	0.0827	[0.1 0.4]	3.36e-27
MedQA_llama2-13b_finetuned	MedQA_llama2-13b-chat_os	0.44	0.0886	[0.2825 0.6333]	0.274	0.0844	[0.1 0.4175]	8.769999999999999e-24
MedQA_llama2-13b_finetuned	MedQA_llama2-13b-chat_5s	0.44	0.0886	[0.2825 0.6333]	0.342	0.0845	[0.1667 0.4842]	5.61e-12
MedQA_llama2-13b_finetuned	MedQA_pmcllama-13b_finetuned	0.44	0.0886	[0.2825 0.6333]	0.391	0.0818	[0.2333 0.5333]	0.000446
MedQA_llama2-13b-chat_zs	MedQA_llama2-13b-chat_os	0.247	0.0827	[0.1 0.4]	0.274	0.0844	[0.1 0.4175]	0.0178
MedQA_llama2-13b-chat_zs	MedQA_llama2-13b-chat_5s	0.247	0.0827	[0.1 0.4]	0.342	0.0845	[0.1667 0.4842]	8.88e-13
MedQA_llama2-13b-chat_zs	MedQA_pmcllama-13b_finetuned	0.247	0.0827	[0.1 0.4]	0.391	0.0818	[0.2333 0.5333]	5.350000000000001e-21
MedQA_llama2-13b-chat_os	MedQA_llama2-13b-chat_5s	0.274	0.0844	[0.1 0.4175]	0.342	0.0845	[0.1667 0.4842]	8.75e-08
MedQA_llama2-13b-chat_os	MedQA_pmcllama-13b_finetuned	0.274	0.0844	[0.1 0.4175]	0.391	0.0818	[0.2333 0.5333]	2.97e-16
MedQA_llama2-13b-chat_5s	MedQA_pmcllama-13b_finetuned	0.342	0.0845	[0.1667 0.4842]	0.391	0.0818	[0.2333 0.5333]	9.58e-05
