# Supplementary material for: Benchmarking large language models for biomedical natural language processing applications and recommendations
Source: Nat Commun. 2025 Apr 6;16:3280. doi: 10.1038/s41467-025-56989-2 (PMC11972378; doi:10.1038/s41467-025-56989-2)
Supplement: Supplementary file 4 — Supplementary Data 1 [file 41467_2025_56989_MOESM4_ESM.zip › quantitative_evaluation_results/MS2.csv]

Model 1	Model 2	Model 1 Mean	Model 1 Std Error	Model 1 Confidence Interval	Model 2 Mean	Model 2 Std Error	Model 2 Confidence Interval	p-value
MS2_gpt3.5_zs	MS2_gpt3.5_os	0.0891	0.0093	[0.0736 0.1068]	0.1132	0.0089	[0.0963 0.1308]	2.0499999999999998e-30
MS2_gpt3.5_zs	MS2_gpt3.5_5s	0.0891	0.0093	[0.0736 0.1068]	0.1015	0.0093	[0.0836 0.1215]	2.64e-15
MS2_gpt3.5_zs	MS2_gpt4_zs	0.0891	0.0093	[0.0736 0.1068]	0.1225	0.0074	[0.1097 0.1363]	4.88e-34
MS2_gpt3.5_zs	MS2_gpt4_os	0.0891	0.0093	[0.0736 0.1068]	0.1244	0.0075	[0.1092 0.1392]	2.76e-34
MS2_gpt3.5_zs	MS2_gpt4_5s	0.0891	0.0093	[0.0736 0.1068]	0.1217	0.0077	[0.1078 0.136 ]	6.389999999999999e-34
MS2_gpt3.5_zs	MS2_llama2-13b_finetuned	0.0891	0.0093	[0.0736 0.1068]	0.0936	0.0115	[0.0741 0.1162]	0.0114
MS2_gpt3.5_zs	MS2_llama2-13b-chat_zs	0.0891	0.0093	[0.0736 0.1068]	0.0963	0.0081	[0.0825 0.1119]	8.75e-08
MS2_gpt3.5_zs	MS2_llama2-13b-chat_os	0.0891	0.0093	[0.0736 0.1068]	0.0324	0.0035	[0.0262 0.0396]	2.5199999999999998e-34
MS2_gpt3.5_zs	MS2_llama2-13b-chat_5s	0.0891	0.0093	[0.0736 0.1068]	0.1218	0.0091	[0.1028 0.1389]	2.36e-33
MS2_gpt3.5_zs	MS2_pmcllama-13b_finetuned	0.0891	0.0093	[0.0736 0.1068]	0.0058	0.0056	[0. 0.0197]	2.5199999999999998e-34
MS2_gpt3.5_os	MS2_gpt3.5_5s	0.1132	0.0089	[0.0963 0.1308]	0.1015	0.0093	[0.0836 0.1215]	8.48e-15
MS2_gpt3.5_os	MS2_gpt4_zs	0.1132	0.0089	[0.0963 0.1308]	0.1225	0.0074	[0.1097 0.1363]	2.14e-12
MS2_gpt3.5_os	MS2_gpt4_os	0.1132	0.0089	[0.0963 0.1308]	0.1244	0.0075	[0.1092 0.1392]	1.25e-15
MS2_gpt3.5_os	MS2_gpt4_5s	0.1132	0.0089	[0.0963 0.1308]	0.1217	0.0077	[0.1078 0.136 ]	1.49e-10
MS2_gpt3.5_os	MS2_llama2-13b_finetuned	0.1132	0.0089	[0.0963 0.1308]	0.0936	0.0115	[0.0741 0.1162]	1.39e-22
MS2_gpt3.5_os	MS2_llama2-13b-chat_zs	0.1132	0.0089	[0.0963 0.1308]	0.0963	0.0081	[0.0825 0.1119]	2.2799999999999998e-24
MS2_gpt3.5_os	MS2_llama2-13b-chat_os	0.1132	0.0089	[0.0963 0.1308]	0.0324	0.0035	[0.0262 0.0396]	2.5199999999999998e-34
MS2_gpt3.5_os	MS2_llama2-13b-chat_5s	0.1132	0.0089	[0.0963 0.1308]	0.1218	0.0091	[0.1028 0.1389]	1.01e-09
MS2_gpt3.5_os	MS2_pmcllama-13b_finetuned	0.1132	0.0089	[0.0963 0.1308]	0.0058	0.0056	[0. 0.0197]	2.5199999999999998e-34
MS2_gpt3.5_5s	MS2_gpt4_zs	0.1015	0.0093	[0.0836 0.1215]	0.1225	0.0074	[0.1097 0.1363]	8.29e-29
MS2_gpt3.5_5s	MS2_gpt4_os	0.1015	0.0093	[0.0836 0.1215]	0.1244	0.0075	[0.1092 0.1392]	2.79e-30
MS2_gpt3.5_5s	MS2_gpt4_5s	0.1015	0.0093	[0.0836 0.1215]	0.1217	0.0077	[0.1078 0.136 ]	1.09e-27
MS2_gpt3.5_5s	MS2_llama2-13b_finetuned	0.1015	0.0093	[0.0836 0.1215]	0.0936	0.0115	[0.0741 0.1162]	4.82e-07
MS2_gpt3.5_5s	MS2_llama2-13b-chat_zs	0.1015	0.0093	[0.0836 0.1215]	0.0963	0.0081	[0.0825 0.1119]	9.25e-05
MS2_gpt3.5_5s	MS2_llama2-13b-chat_os	0.1015	0.0093	[0.0836 0.1215]	0.0324	0.0035	[0.0262 0.0396]	2.5199999999999998e-34
MS2_gpt3.5_5s	MS2_llama2-13b-chat_5s	0.1015	0.0093	[0.0836 0.1215]	0.1218	0.0091	[0.1028 0.1389]	2.19e-26
MS2_gpt3.5_5s	MS2_pmcllama-13b_finetuned	0.1015	0.0093	[0.0836 0.1215]	0.0058	0.0056	[0. 0.0197]	2.5199999999999998e-34
MS2_gpt4_zs	MS2_gpt4_os	0.1225	0.0074	[0.1097 0.1363]	0.1244	0.0075	[0.1092 0.1392]	0.0996
MS2_gpt4_zs	MS2_gpt4_5s	0.1225	0.0074	[0.1097 0.1363]	0.1217	0.0077	[0.1078 0.136 ]	0.449
MS2_gpt4_zs	MS2_llama2-13b_finetuned	0.1225	0.0074	[0.1097 0.1363]	0.0936	0.0115	[0.0741 0.1162]	1.2200000000000001e-31
MS2_gpt4_zs	MS2_llama2-13b-chat_zs	0.1225	0.0074	[0.1097 0.1363]	0.0963	0.0081	[0.0825 0.1119]	8.150000000000001e-33
MS2_gpt4_zs	MS2_llama2-13b-chat_os	0.1225	0.0074	[0.1097 0.1363]	0.0324	0.0035	[0.0262 0.0396]	2.5199999999999998e-34
MS2_gpt4_zs	MS2_llama2-13b-chat_5s	0.1225	0.0074	[0.1097 0.1363]	0.1218	0.0091	[0.1028 0.1389]	0.676
MS2_gpt4_zs	MS2_pmcllama-13b_finetuned	0.1225	0.0074	[0.1097 0.1363]	0.0058	0.0056	[0. 0.0197]	2.5199999999999998e-34
MS2_gpt4_os	MS2_gpt4_5s	0.1244	0.0075	[0.1092 0.1392]	0.1217	0.0077	[0.1078 0.136 ]	0.0184
MS2_gpt4_os	MS2_llama2-13b_finetuned	0.1244	0.0075	[0.1092 0.1392]	0.0936	0.0115	[0.0741 0.1162]	2.14e-32
MS2_gpt4_os	MS2_llama2-13b-chat_zs	0.1244	0.0075	[0.1092 0.1392]	0.0963	0.0081	[0.0825 0.1119]	2.16e-33
MS2_gpt4_os	MS2_llama2-13b-chat_os	0.1244	0.0075	[0.1092 0.1392]	0.0324	0.0035	[0.0262 0.0396]	2.5199999999999998e-34
MS2_gpt4_os	MS2_llama2-13b-chat_5s	0.1244	0.0075	[0.1092 0.1392]	0.1218	0.0091	[0.1028 0.1389]	0.0459
MS2_gpt4_os	MS2_pmcllama-13b_finetuned	0.1244	0.0075	[0.1092 0.1392]	0.0058	0.0056	[0. 0.0197]	2.5199999999999998e-34
MS2_gpt4_5s	MS2_llama2-13b_finetuned	0.1217	0.0077	[0.1078 0.136 ]	0.0936	0.0115	[0.0741 0.1162]	4.96e-31
MS2_gpt4_5s	MS2_llama2-13b-chat_zs	0.1217	0.0077	[0.1078 0.136 ]	0.0963	0.0081	[0.0825 0.1119]	2.48e-32
MS2_gpt4_5s	MS2_llama2-13b-chat_os	0.1217	0.0077	[0.1078 0.136 ]	0.0324	0.0035	[0.0262 0.0396]	2.5199999999999998e-34
MS2_gpt4_5s	MS2_llama2-13b-chat_5s	0.1217	0.0077	[0.1078 0.136 ]	0.1218	0.0091	[0.1028 0.1389]	0.764
MS2_gpt4_5s	MS2_pmcllama-13b_finetuned	0.1217	0.0077	[0.1078 0.136 ]	0.0058	0.0056	[0. 0.0197]	2.5199999999999998e-34
MS2_llama2-13b_finetuned	MS2_llama2-13b-chat_zs	0.0936	0.0115	[0.0741 0.1162]	0.0963	0.0081	[0.0825 0.1119]	0.0214
MS2_llama2-13b_finetuned	MS2_llama2-13b-chat_os	0.0936	0.0115	[0.0741 0.1162]	0.0324	0.0035	[0.0262 0.0396]	2.5199999999999998e-34
MS2_llama2-13b_finetuned	MS2_llama2-13b-chat_5s	0.0936	0.0115	[0.0741 0.1162]	0.1218	0.0091	[0.1028 0.1389]	5.0399999999999994e-30
MS2_llama2-13b_finetuned	MS2_pmcllama-13b_finetuned	0.0936	0.0115	[0.0741 0.1162]	0.0058	0.0056	[0. 0.0197]	2.5199999999999998e-34
MS2_llama2-13b-chat_zs	MS2_llama2-13b-chat_os	0.0963	0.0081	[0.0825 0.1119]	0.0324	0.0035	[0.0262 0.0396]	2.5199999999999998e-34
MS2_llama2-13b-chat_zs	MS2_llama2-13b-chat_5s	0.0963	0.0081	[0.0825 0.1119]	0.1218	0.0091	[0.1028 0.1389]	1.5800000000000002e-31
MS2_llama2-13b-chat_zs	MS2_pmcllama-13b_finetuned	0.0963	0.0081	[0.0825 0.1119]	0.0058	0.0056	[0. 0.0197]	2.5199999999999998e-34
MS2_llama2-13b-chat_os	MS2_llama2-13b-chat_5s	0.0324	0.0035	[0.0262 0.0396]	0.1218	0.0091	[0.1028 0.1389]	2.5199999999999998e-34
MS2_llama2-13b-chat_os	MS2_pmcllama-13b_finetuned	0.0324	0.0035	[0.0262 0.0396]	0.0058	0.0056	[0. 0.0197]	2.76e-34
MS2_llama2-13b-chat_5s	MS2_pmcllama-13b_finetuned	0.1218	0.0091	[0.1028 0.1389]	0.0058	0.0056	[0. 0.0197]	2.5199999999999998e-34
