# Supplementary material for: Benchmarking large language models for biomedical natural language processing applications and recommendations
Source: Nat Commun. 2025 Apr 6;16:3280. doi: 10.1038/s41467-025-56989-2 (PMC11972378; doi:10.1038/s41467-025-56989-2)
Supplement: Supplementary file 4 — Supplementary Data 1 [file 41467_2025_56989_MOESM4_ESM.zip › quantitative_evaluation_results/NCBI_Disease.csv]

Model 1	Model 2	Model 1 Mean	Model 1 Std Error	Model 1 Confidence Interval	Model 2 Mean	Model 2 Std Error	Model 2 Confidence Interval	p-value
NCBI_Disease_gpt3.5_zs	NCBI_Disease_gpt3.5_os	0.4147	0.0836	[0.2621 0.5673]	0.4823	0.0841	[0.3199 0.6379]	1.54e-07
NCBI_Disease_gpt3.5_zs	NCBI_Disease_gpt3.5_5s	0.4147	0.0836	[0.2621 0.5673]	0.4423	0.0842	[0.2831 0.6131]	0.0243
NCBI_Disease_gpt3.5_zs	NCBI_Disease_gpt4_zs	0.4147	0.0836	[0.2621 0.5673]	0.5773	0.106	[0.3642 0.742 ]	1.88e-20
NCBI_Disease_gpt3.5_zs	NCBI_Disease_gpt4_os	0.4147	0.0836	[0.2621 0.5673]	0.6098	0.1014	[0.4035 0.7767]	2.47e-25
NCBI_Disease_gpt3.5_zs	NCBI_Disease_gpt4_5s	0.4147	0.0836	[0.2621 0.5673]	0.648	0.0872	[0.4755 0.821 ]	1.27e-30
NCBI_Disease_gpt3.5_zs	NCBI_Disease_llama2-13b_finetuned	0.4147	0.0836	[0.2621 0.5673]	0.8573	0.0568	[0.7138 0.9578]	2.5199999999999998e-34
NCBI_Disease_gpt3.5_zs	NCBI_Disease_llama2-13b-chat_zs	0.4147	0.0836	[0.2621 0.5673]	0.2212	0.0959	[0.044 0.3967]	1.31e-26
NCBI_Disease_gpt3.5_zs	NCBI_Disease_llama2-13b-chat_os	0.4147	0.0836	[0.2621 0.5673]	0.3834	0.0818	[0.2581 0.5415]	0.00424
NCBI_Disease_gpt3.5_zs	NCBI_Disease_llama2-13b-chat_5s	0.4147	0.0836	[0.2621 0.5673]	0.4746	0.0761	[0.3145 0.619 ]	3.8e-07
NCBI_Disease_gpt3.5_zs	NCBI_Disease_pmcllama-13b_finetuned	0.4147	0.0836	[0.2621 0.5673]	0.8257	0.0659	[0.6881 0.9434]	2.6e-34
NCBI_Disease_gpt3.5_os	NCBI_Disease_gpt3.5_5s	0.4823	0.0841	[0.3199 0.6379]	0.4423	0.0842	[0.2831 0.6131]	0.00134
NCBI_Disease_gpt3.5_os	NCBI_Disease_gpt4_zs	0.4823	0.0841	[0.3199 0.6379]	0.5773	0.106	[0.3642 0.742 ]	1.82e-10
NCBI_Disease_gpt3.5_os	NCBI_Disease_gpt4_os	0.4823	0.0841	[0.3199 0.6379]	0.6098	0.1014	[0.4035 0.7767]	9.83e-16
NCBI_Disease_gpt3.5_os	NCBI_Disease_gpt4_5s	0.4823	0.0841	[0.3199 0.6379]	0.648	0.0872	[0.4755 0.821 ]	4.54e-24
NCBI_Disease_gpt3.5_os	NCBI_Disease_llama2-13b_finetuned	0.4823	0.0841	[0.3199 0.6379]	0.8573	0.0568	[0.7138 0.9578]	2.5199999999999998e-34
NCBI_Disease_gpt3.5_os	NCBI_Disease_llama2-13b-chat_zs	0.4823	0.0841	[0.3199 0.6379]	0.2212	0.0959	[0.044 0.3967]	9.960000000000001e-32
NCBI_Disease_gpt3.5_os	NCBI_Disease_llama2-13b-chat_os	0.4823	0.0841	[0.3199 0.6379]	0.3834	0.0818	[0.2581 0.5415]	2.12e-13
NCBI_Disease_gpt3.5_os	NCBI_Disease_llama2-13b-chat_5s	0.4823	0.0841	[0.3199 0.6379]	0.4746	0.0761	[0.3145 0.619 ]	0.481
NCBI_Disease_gpt3.5_os	NCBI_Disease_pmcllama-13b_finetuned	0.4823	0.0841	[0.3199 0.6379]	0.8257	0.0659	[0.6881 0.9434]	2.76e-34
NCBI_Disease_gpt3.5_5s	NCBI_Disease_gpt4_zs	0.4423	0.0842	[0.2831 0.6131]	0.5773	0.106	[0.3642 0.742 ]	1.5e-16
NCBI_Disease_gpt3.5_5s	NCBI_Disease_gpt4_os	0.4423	0.0842	[0.2831 0.6131]	0.6098	0.1014	[0.4035 0.7767]	1.1700000000000001e-21
NCBI_Disease_gpt3.5_5s	NCBI_Disease_gpt4_5s	0.4423	0.0842	[0.2831 0.6131]	0.648	0.0872	[0.4755 0.821 ]	1.56e-28
NCBI_Disease_gpt3.5_5s	NCBI_Disease_llama2-13b_finetuned	0.4423	0.0842	[0.2831 0.6131]	0.8573	0.0568	[0.7138 0.9578]	2.5199999999999998e-34
NCBI_Disease_gpt3.5_5s	NCBI_Disease_llama2-13b-chat_zs	0.4423	0.0842	[0.2831 0.6131]	0.2212	0.0959	[0.044 0.3967]	3.03e-29
NCBI_Disease_gpt3.5_5s	NCBI_Disease_llama2-13b-chat_os	0.4423	0.0842	[0.2831 0.6131]	0.3834	0.0818	[0.2581 0.5415]	1.63e-06
NCBI_Disease_gpt3.5_5s	NCBI_Disease_llama2-13b-chat_5s	0.4423	0.0842	[0.2831 0.6131]	0.4746	0.0761	[0.3145 0.619 ]	0.00425
NCBI_Disease_gpt3.5_5s	NCBI_Disease_pmcllama-13b_finetuned	0.4423	0.0842	[0.2831 0.6131]	0.8257	0.0659	[0.6881 0.9434]	2.5199999999999998e-34
NCBI_Disease_gpt4_zs	NCBI_Disease_gpt4_os	0.5773	0.106	[0.3642 0.742 ]	0.6098	0.1014	[0.4035 0.7767]	0.0492
NCBI_Disease_gpt4_zs	NCBI_Disease_gpt4_5s	0.5773	0.106	[0.3642 0.742 ]	0.648	0.0872	[0.4755 0.821 ]	4.9e-06
NCBI_Disease_gpt4_zs	NCBI_Disease_llama2-13b_finetuned	0.5773	0.106	[0.3642 0.742 ]	0.8573	0.0568	[0.7138 0.9578]	1.4900000000000001e-33
NCBI_Disease_gpt4_zs	NCBI_Disease_llama2-13b-chat_zs	0.5773	0.106	[0.3642 0.742 ]	0.2212	0.0959	[0.044 0.3967]	3.68e-33
NCBI_Disease_gpt4_zs	NCBI_Disease_llama2-13b-chat_os	0.5773	0.106	[0.3642 0.742 ]	0.3834	0.0818	[0.2581 0.5415]	2.31e-24
NCBI_Disease_gpt4_zs	NCBI_Disease_llama2-13b-chat_5s	0.5773	0.106	[0.3642 0.742 ]	0.4746	0.0761	[0.3145 0.619 ]	2.96e-12
NCBI_Disease_gpt4_zs	NCBI_Disease_pmcllama-13b_finetuned	0.5773	0.106	[0.3642 0.742 ]	0.8257	0.0659	[0.6881 0.9434]	3.04e-32
NCBI_Disease_gpt4_os	NCBI_Disease_gpt4_5s	0.6098	0.1014	[0.4035 0.7767]	0.648	0.0872	[0.4755 0.821 ]	0.0135
NCBI_Disease_gpt4_os	NCBI_Disease_llama2-13b_finetuned	0.6098	0.1014	[0.4035 0.7767]	0.8573	0.0568	[0.7138 0.9578]	3.31e-32
NCBI_Disease_gpt4_os	NCBI_Disease_llama2-13b-chat_zs	0.6098	0.1014	[0.4035 0.7767]	0.2212	0.0959	[0.044 0.3967]	6.2e-34
NCBI_Disease_gpt4_os	NCBI_Disease_llama2-13b-chat_os	0.6098	0.1014	[0.4035 0.7767]	0.3834	0.0818	[0.2581 0.5415]	2.1e-28
NCBI_Disease_gpt4_os	NCBI_Disease_llama2-13b-chat_5s	0.6098	0.1014	[0.4035 0.7767]	0.4746	0.0761	[0.3145 0.619 ]	1.35e-17
NCBI_Disease_gpt4_os	NCBI_Disease_pmcllama-13b_finetuned	0.6098	0.1014	[0.4035 0.7767]	0.8257	0.0659	[0.6881 0.9434]	6.57e-30
NCBI_Disease_gpt4_5s	NCBI_Disease_llama2-13b_finetuned	0.648	0.0872	[0.4755 0.821 ]	0.8573	0.0568	[0.7138 0.9578]	1.88e-31
NCBI_Disease_gpt4_5s	NCBI_Disease_llama2-13b-chat_zs	0.648	0.0872	[0.4755 0.821 ]	0.2212	0.0959	[0.044 0.3967]	3.11e-34
NCBI_Disease_gpt4_5s	NCBI_Disease_llama2-13b-chat_os	0.648	0.0872	[0.4755 0.821 ]	0.3834	0.0818	[0.2581 0.5415]	6.090000000000001e-32
NCBI_Disease_gpt4_5s	NCBI_Disease_llama2-13b-chat_5s	0.648	0.0872	[0.4755 0.821 ]	0.4746	0.0761	[0.3145 0.619 ]	5.98e-26
NCBI_Disease_gpt4_5s	NCBI_Disease_pmcllama-13b_finetuned	0.648	0.0872	[0.4755 0.821 ]	0.8257	0.0659	[0.6881 0.9434]	1.43e-27
NCBI_Disease_llama2-13b_finetuned	NCBI_Disease_llama2-13b-chat_zs	0.8573	0.0568	[0.7138 0.9578]	0.2212	0.0959	[0.044 0.3967]	2.5199999999999998e-34
NCBI_Disease_llama2-13b_finetuned	NCBI_Disease_llama2-13b-chat_os	0.8573	0.0568	[0.7138 0.9578]	0.3834	0.0818	[0.2581 0.5415]	2.5199999999999998e-34
NCBI_Disease_llama2-13b_finetuned	NCBI_Disease_llama2-13b-chat_5s	0.8573	0.0568	[0.7138 0.9578]	0.4746	0.0761	[0.3145 0.619 ]	2.5199999999999998e-34
NCBI_Disease_llama2-13b_finetuned	NCBI_Disease_pmcllama-13b_finetuned	0.8573	0.0568	[0.7138 0.9578]	0.8257	0.0659	[0.6881 0.9434]	0.000452
NCBI_Disease_llama2-13b-chat_zs	NCBI_Disease_llama2-13b-chat_os	0.2212	0.0959	[0.044 0.3967]	0.3834	0.0818	[0.2581 0.5415]	3.49e-23
NCBI_Disease_llama2-13b-chat_zs	NCBI_Disease_llama2-13b-chat_5s	0.2212	0.0959	[0.044 0.3967]	0.4746	0.0761	[0.3145 0.619 ]	1.02e-31
NCBI_Disease_llama2-13b-chat_zs	NCBI_Disease_pmcllama-13b_finetuned	0.2212	0.0959	[0.044 0.3967]	0.8257	0.0659	[0.6881 0.9434]	2.5199999999999998e-34
NCBI_Disease_llama2-13b-chat_os	NCBI_Disease_llama2-13b-chat_5s	0.3834	0.0818	[0.2581 0.5415]	0.4746	0.0761	[0.3145 0.619 ]	3.75e-13
NCBI_Disease_llama2-13b-chat_os	NCBI_Disease_pmcllama-13b_finetuned	0.3834	0.0818	[0.2581 0.5415]	0.8257	0.0659	[0.6881 0.9434]	2.5199999999999998e-34
NCBI_Disease_llama2-13b-chat_5s	NCBI_Disease_pmcllama-13b_finetuned	0.4746	0.0761	[0.3145 0.619 ]	0.8257	0.0659	[0.6881 0.9434]	2.76e-34
