# Supplementary material for: Benchmarking large language models for biomedical natural language processing applications and recommendations
Source: Nat Commun. 2025 Apr 6;16:3280. doi: 10.1038/s41467-025-56989-2 (PMC11972378; doi:10.1038/s41467-025-56989-2)
Supplement: Supplementary file 4 — Supplementary Data 1 [file 41467_2025_56989_MOESM4_ESM.zip › quantitative_evaluation_results/PLOS.csv]

Model 1	Model 2	Model 1 Mean	Model 1 Std Error	Model 1 Confidence Interval	Model 2 Mean	Model 2 Std Error	Model 2 Confidence Interval	p-value
PLOS_gpt3.5_zs	PLOS_gpt3.5_os	0.2317	0.0091	[0.2166 0.2483]	0.2456	0.0095	[0.2287 0.263 ]	9.19e-18
PLOS_gpt3.5_zs	PLOS_gpt3.5_5s	0.2317	0.0091	[0.2166 0.2483]	0.2423	0.0096	[0.2235 0.2579]	1.93e-12
PLOS_gpt3.5_zs	PLOS_gpt4_zs	0.2317	0.0091	[0.2166 0.2483]	0.2262	0.0081	[0.2109 0.2409]	1.44e-05
PLOS_gpt3.5_zs	PLOS_gpt4_os	0.2317	0.0091	[0.2166 0.2483]	0.2387	0.0087	[0.2242 0.2554]	6.45e-07
PLOS_gpt3.5_zs	PLOS_gpt4_5s	0.2317	0.0091	[0.2166 0.2483]	0.242	0.0094	[0.2241 0.261 ]	4.85e-12
PLOS_gpt3.5_zs	PLOS_llama2-13b_finetuned	0.2317	0.0091	[0.2166 0.2483]	0.2581	0.0146	[0.2336 0.2833]	1.3500000000000001e-27
PLOS_gpt3.5_zs	PLOS_llama2-13b-chat_zs	0.2317	0.0091	[0.2166 0.2483]	0.2118	0.0099	[0.1958 0.2292]	2.15e-25
PLOS_gpt3.5_zs	PLOS_llama2-13b-chat_os	0.2317	0.0091	[0.2166 0.2483]	0.1832	0.015	[0.1512 0.2108]	4.329999999999999e-34
PLOS_gpt3.5_zs	PLOS_llama2-13b-chat_5s	0.2317	0.0091	[0.2166 0.2483]	0.1664	0.0091	[0.1492 0.1867]	2.5199999999999998e-34
PLOS_gpt3.5_zs	PLOS_pmcllama-13b_finetuned	0.2317	0.0091	[0.2166 0.2483]	0.2579	0.0143	[0.2336 0.2887]	1.92e-27
PLOS_gpt3.5_os	PLOS_gpt3.5_5s	0.2456	0.0095	[0.2287 0.263 ]	0.2423	0.0096	[0.2235 0.2579]	0.0251
PLOS_gpt3.5_os	PLOS_gpt4_zs	0.2456	0.0095	[0.2287 0.263 ]	0.2262	0.0081	[0.2109 0.2409]	2.02e-26
PLOS_gpt3.5_os	PLOS_gpt4_os	0.2456	0.0095	[0.2287 0.263 ]	0.2387	0.0087	[0.2242 0.2554]	9.75e-07
PLOS_gpt3.5_os	PLOS_gpt4_5s	0.2456	0.0095	[0.2287 0.263 ]	0.242	0.0094	[0.2241 0.261 ]	0.0096
PLOS_gpt3.5_os	PLOS_llama2-13b_finetuned	0.2456	0.0095	[0.2287 0.263 ]	0.2581	0.0146	[0.2336 0.2833]	2.99e-10
PLOS_gpt3.5_os	PLOS_llama2-13b-chat_zs	0.2456	0.0095	[0.2287 0.263 ]	0.2118	0.0099	[0.1958 0.2292]	1.52e-33
PLOS_gpt3.5_os	PLOS_llama2-13b-chat_os	0.2456	0.0095	[0.2287 0.263 ]	0.1832	0.015	[0.1512 0.2108]	2.5199999999999998e-34
PLOS_gpt3.5_os	PLOS_llama2-13b-chat_5s	0.2456	0.0095	[0.2287 0.263 ]	0.1664	0.0091	[0.1492 0.1867]	2.5199999999999998e-34
PLOS_gpt3.5_os	PLOS_pmcllama-13b_finetuned	0.2456	0.0095	[0.2287 0.263 ]	0.2579	0.0143	[0.2336 0.2887]	3.56e-10
PLOS_gpt3.5_5s	PLOS_gpt4_zs	0.2423	0.0096	[0.2235 0.2579]	0.2262	0.0081	[0.2109 0.2409]	7.62e-22
PLOS_gpt3.5_5s	PLOS_gpt4_os	0.2423	0.0096	[0.2235 0.2579]	0.2387	0.0087	[0.2242 0.2554]	0.00551
PLOS_gpt3.5_5s	PLOS_gpt4_5s	0.2423	0.0096	[0.2235 0.2579]	0.242	0.0094	[0.2241 0.261 ]	0.709
PLOS_gpt3.5_5s	PLOS_llama2-13b_finetuned	0.2423	0.0096	[0.2235 0.2579]	0.2581	0.0146	[0.2336 0.2833]	1.13e-14
PLOS_gpt3.5_5s	PLOS_llama2-13b-chat_zs	0.2423	0.0096	[0.2235 0.2579]	0.2118	0.0099	[0.1958 0.2292]	3.13e-32
PLOS_gpt3.5_5s	PLOS_llama2-13b-chat_os	0.2423	0.0096	[0.2235 0.2579]	0.1832	0.015	[0.1512 0.2108]	2.6e-34
PLOS_gpt3.5_5s	PLOS_llama2-13b-chat_5s	0.2423	0.0096	[0.2235 0.2579]	0.1664	0.0091	[0.1492 0.1867]	2.5199999999999998e-34
PLOS_gpt3.5_5s	PLOS_pmcllama-13b_finetuned	0.2423	0.0096	[0.2235 0.2579]	0.2579	0.0143	[0.2336 0.2887]	2.29e-14
PLOS_gpt4_zs	PLOS_gpt4_os	0.2262	0.0081	[0.2109 0.2409]	0.2387	0.0087	[0.2242 0.2554]	4.01e-17
PLOS_gpt4_zs	PLOS_gpt4_5s	0.2262	0.0081	[0.2109 0.2409]	0.242	0.0094	[0.2241 0.261 ]	5.33e-22
PLOS_gpt4_zs	PLOS_llama2-13b_finetuned	0.2262	0.0081	[0.2109 0.2409]	0.2581	0.0146	[0.2336 0.2833]	1.62e-31
PLOS_gpt4_zs	PLOS_llama2-13b-chat_zs	0.2262	0.0081	[0.2109 0.2409]	0.2118	0.0099	[0.1958 0.2292]	1.61e-18
PLOS_gpt4_zs	PLOS_llama2-13b-chat_os	0.2262	0.0081	[0.2109 0.2409]	0.1832	0.015	[0.1512 0.2108]	7.6399999999999995e-34
PLOS_gpt4_zs	PLOS_llama2-13b-chat_5s	0.2262	0.0081	[0.2109 0.2409]	0.1664	0.0091	[0.1492 0.1867]	2.5199999999999998e-34
PLOS_gpt4_zs	PLOS_pmcllama-13b_finetuned	0.2262	0.0081	[0.2109 0.2409]	0.2579	0.0143	[0.2336 0.2887]	1.02e-31
PLOS_gpt4_os	PLOS_gpt4_5s	0.2387	0.0087	[0.2242 0.2554]	0.242	0.0094	[0.2241 0.261 ]	0.0156
PLOS_gpt4_os	PLOS_llama2-13b_finetuned	0.2387	0.0087	[0.2242 0.2554]	0.2581	0.0146	[0.2336 0.2833]	3.94e-20
PLOS_gpt4_os	PLOS_llama2-13b-chat_zs	0.2387	0.0087	[0.2242 0.2554]	0.2118	0.0099	[0.1958 0.2292]	6.090000000000001e-32
PLOS_gpt4_os	PLOS_llama2-13b-chat_os	0.2387	0.0087	[0.2242 0.2554]	0.1832	0.015	[0.1512 0.2108]	2.5199999999999998e-34
PLOS_gpt4_os	PLOS_llama2-13b-chat_5s	0.2387	0.0087	[0.2242 0.2554]	0.1664	0.0091	[0.1492 0.1867]	2.5199999999999998e-34
PLOS_gpt4_os	PLOS_pmcllama-13b_finetuned	0.2387	0.0087	[0.2242 0.2554]	0.2579	0.0143	[0.2336 0.2887]	1.04e-19
PLOS_gpt4_5s	PLOS_llama2-13b_finetuned	0.242	0.0094	[0.2241 0.261 ]	0.2581	0.0146	[0.2336 0.2833]	2.39e-15
PLOS_gpt4_5s	PLOS_llama2-13b-chat_zs	0.242	0.0094	[0.2241 0.261 ]	0.2118	0.0099	[0.1958 0.2292]	1.65e-32
PLOS_gpt4_5s	PLOS_llama2-13b-chat_os	0.242	0.0094	[0.2241 0.261 ]	0.1832	0.015	[0.1512 0.2108]	2.5199999999999998e-34
PLOS_gpt4_5s	PLOS_llama2-13b-chat_5s	0.242	0.0094	[0.2241 0.261 ]	0.1664	0.0091	[0.1492 0.1867]	2.5199999999999998e-34
PLOS_gpt4_5s	PLOS_pmcllama-13b_finetuned	0.242	0.0094	[0.2241 0.261 ]	0.2579	0.0143	[0.2336 0.2887]	8.64e-15
PLOS_llama2-13b_finetuned	PLOS_llama2-13b-chat_zs	0.2581	0.0146	[0.2336 0.2833]	0.2118	0.0099	[0.1958 0.2292]	5.5e-34
PLOS_llama2-13b_finetuned	PLOS_llama2-13b-chat_os	0.2581	0.0146	[0.2336 0.2833]	0.1832	0.015	[0.1512 0.2108]	2.5199999999999998e-34
PLOS_llama2-13b_finetuned	PLOS_llama2-13b-chat_5s	0.2581	0.0146	[0.2336 0.2833]	0.1664	0.0091	[0.1492 0.1867]	2.5199999999999998e-34
PLOS_llama2-13b_finetuned	PLOS_pmcllama-13b_finetuned	0.2581	0.0146	[0.2336 0.2833]	0.2579	0.0143	[0.2336 0.2887]	0.977
PLOS_llama2-13b-chat_zs	PLOS_llama2-13b-chat_os	0.2118	0.0099	[0.1958 0.2292]	0.1832	0.015	[0.1512 0.2108]	1.51e-28
PLOS_llama2-13b-chat_zs	PLOS_llama2-13b-chat_5s	0.2118	0.0099	[0.1958 0.2292]	0.1664	0.0091	[0.1492 0.1867]	2.5199999999999998e-34
PLOS_llama2-13b-chat_zs	PLOS_pmcllama-13b_finetuned	0.2118	0.0099	[0.1958 0.2292]	0.2579	0.0143	[0.2336 0.2887]	3.96e-34
PLOS_llama2-13b-chat_os	PLOS_llama2-13b-chat_5s	0.1832	0.015	[0.1512 0.2108]	0.1664	0.0091	[0.1492 0.1867]	7.95e-17
PLOS_llama2-13b-chat_os	PLOS_pmcllama-13b_finetuned	0.1832	0.015	[0.1512 0.2108]	0.2579	0.0143	[0.2336 0.2887]	2.5199999999999998e-34
PLOS_llama2-13b-chat_5s	PLOS_pmcllama-13b_finetuned	0.1664	0.0091	[0.1492 0.1867]	0.2579	0.0143	[0.2336 0.2887]	2.5199999999999998e-34
