# Supplementary material for: Benchmarking large language models for biomedical natural language processing applications and recommendations
Source: Nat Commun. 2025 Apr 6;16:3280. doi: 10.1038/s41467-025-56989-2 (PMC11972378; doi:10.1038/s41467-025-56989-2)
Supplement: Supplementary file 4 — Supplementary Data 1 [file 41467_2025_56989_MOESM4_ESM.zip › quantitative_evaluation_results/PUBMED.csv]

Model 1	Model 2	Model 1 Mean	Model 1 Std Error	Model 1 Confidence Interval	Model 2 Mean	Model 2 Std Error	Model 2 Confidence Interval	p-value
PUBMED_gpt3.5_zs	PUBMED_gpt3.5_os	0.2278	0.0126	[0.2086 0.257 ]	0.2349	0.0117	[0.2152 0.26 ]	1.34e-05
PUBMED_gpt3.5_zs	PUBMED_gpt3.5_5s	0.2278	0.0126	[0.2086 0.257 ]	0.241	0.0137	[0.2153 0.2679]	3.44e-11
PUBMED_gpt3.5_zs	PUBMED_gpt4_zs	0.2278	0.0126	[0.2086 0.257 ]	0.2402	0.0139	[0.2184 0.2714]	6.05e-10
PUBMED_gpt3.5_zs	PUBMED_gpt4_os	0.2278	0.0126	[0.2086 0.257 ]	0.2426	0.0143	[0.2182 0.2751]	9.36e-13
PUBMED_gpt3.5_zs	PUBMED_gpt4_5s	0.2278	0.0126	[0.2086 0.257 ]	0.244	0.0144	[0.2221 0.279 ]	1.13e-14
PUBMED_gpt3.5_zs	PUBMED_llama2-13b_finetuned	0.2278	0.0126	[0.2086 0.257 ]	0.1889	0.0241	[0.1512 0.2362]	1.56e-24
PUBMED_gpt3.5_zs	PUBMED_llama2-13b-chat_zs	0.2278	0.0126	[0.2086 0.257 ]	0.1209	0.0135	[0.0991 0.1538]	2.5199999999999998e-34
PUBMED_gpt3.5_zs	PUBMED_llama2-13b-chat_os	0.2278	0.0126	[0.2086 0.257 ]	0.0991	0.0027	[0.0937 0.104 ]	2.5199999999999998e-34
PUBMED_gpt3.5_zs	PUBMED_llama2-13b-chat_5s	0.2278	0.0126	[0.2086 0.257 ]	0.1635	0.0119	[0.1445 0.1881]	2.6e-34
PUBMED_gpt3.5_zs	PUBMED_pmcllama-13b_finetuned	0.2278	0.0126	[0.2086 0.257 ]	0.1693	0.0165	[0.1428 0.2099]	2.9900000000000002e-33
PUBMED_gpt3.5_os	PUBMED_gpt3.5_5s	0.2349	0.0117	[0.2152 0.26 ]	0.241	0.0137	[0.2153 0.2679]	0.000545
PUBMED_gpt3.5_os	PUBMED_gpt4_zs	0.2349	0.0117	[0.2152 0.26 ]	0.2402	0.0139	[0.2184 0.2714]	0.00576
PUBMED_gpt3.5_os	PUBMED_gpt4_os	0.2349	0.0117	[0.2152 0.26 ]	0.2426	0.0143	[0.2182 0.2751]	5.31e-05
PUBMED_gpt3.5_os	PUBMED_gpt4_5s	0.2349	0.0117	[0.2152 0.26 ]	0.244	0.0144	[0.2221 0.279 ]	3.28e-06
PUBMED_gpt3.5_os	PUBMED_llama2-13b_finetuned	0.2349	0.0117	[0.2152 0.26 ]	0.1889	0.0241	[0.1512 0.2362]	4.14e-28
PUBMED_gpt3.5_os	PUBMED_llama2-13b-chat_zs	0.2349	0.0117	[0.2152 0.26 ]	0.1209	0.0135	[0.0991 0.1538]	2.5199999999999998e-34
PUBMED_gpt3.5_os	PUBMED_llama2-13b-chat_os	0.2349	0.0117	[0.2152 0.26 ]	0.0991	0.0027	[0.0937 0.104 ]	2.5199999999999998e-34
PUBMED_gpt3.5_os	PUBMED_llama2-13b-chat_5s	0.2349	0.0117	[0.2152 0.26 ]	0.1635	0.0119	[0.1445 0.1881]	2.5199999999999998e-34
PUBMED_gpt3.5_os	PUBMED_pmcllama-13b_finetuned	0.2349	0.0117	[0.2152 0.26 ]	0.1693	0.0165	[0.1428 0.2099]	7.199999999999999e-34
PUBMED_gpt3.5_5s	PUBMED_gpt4_zs	0.241	0.0137	[0.2153 0.2679]	0.2402	0.0139	[0.2184 0.2714]	0.47
PUBMED_gpt3.5_5s	PUBMED_gpt4_os	0.241	0.0137	[0.2153 0.2679]	0.2426	0.0143	[0.2182 0.2751]	0.549
PUBMED_gpt3.5_5s	PUBMED_gpt4_5s	0.241	0.0137	[0.2153 0.2679]	0.244	0.0144	[0.2221 0.279 ]	0.443
PUBMED_gpt3.5_5s	PUBMED_llama2-13b_finetuned	0.241	0.0137	[0.2153 0.2679]	0.1889	0.0241	[0.1512 0.2362]	7.049999999999999e-30
PUBMED_gpt3.5_5s	PUBMED_llama2-13b-chat_zs	0.241	0.0137	[0.2153 0.2679]	0.1209	0.0135	[0.0991 0.1538]	2.5199999999999998e-34
PUBMED_gpt3.5_5s	PUBMED_llama2-13b-chat_os	0.241	0.0137	[0.2153 0.2679]	0.0991	0.0027	[0.0937 0.104 ]	2.5199999999999998e-34
PUBMED_gpt3.5_5s	PUBMED_llama2-13b-chat_5s	0.241	0.0137	[0.2153 0.2679]	0.1635	0.0119	[0.1445 0.1881]	2.5199999999999998e-34
PUBMED_gpt3.5_5s	PUBMED_pmcllama-13b_finetuned	0.241	0.0137	[0.2153 0.2679]	0.1693	0.0165	[0.1428 0.2099]	4.88e-34
PUBMED_gpt4_zs	PUBMED_gpt4_os	0.2402	0.0139	[0.2184 0.2714]	0.2426	0.0143	[0.2182 0.2751]	0.199
PUBMED_gpt4_zs	PUBMED_gpt4_5s	0.2402	0.0139	[0.2184 0.2714]	0.244	0.0144	[0.2221 0.279 ]	0.0859
PUBMED_gpt4_zs	PUBMED_llama2-13b_finetuned	0.2402	0.0139	[0.2184 0.2714]	0.1889	0.0241	[0.1512 0.2362]	1.42e-29
PUBMED_gpt4_zs	PUBMED_llama2-13b-chat_zs	0.2402	0.0139	[0.2184 0.2714]	0.1209	0.0135	[0.0991 0.1538]	2.5199999999999998e-34
PUBMED_gpt4_zs	PUBMED_llama2-13b-chat_os	0.2402	0.0139	[0.2184 0.2714]	0.0991	0.0027	[0.0937 0.104 ]	2.5199999999999998e-34
PUBMED_gpt4_zs	PUBMED_llama2-13b-chat_5s	0.2402	0.0139	[0.2184 0.2714]	0.1635	0.0119	[0.1445 0.1881]	2.5199999999999998e-34
PUBMED_gpt4_zs	PUBMED_pmcllama-13b_finetuned	0.2402	0.0139	[0.2184 0.2714]	0.1693	0.0165	[0.1428 0.2099]	4.4599999999999995e-34
PUBMED_gpt4_os	PUBMED_gpt4_5s	0.2426	0.0143	[0.2182 0.2751]	0.244	0.0144	[0.2221 0.279 ]	0.786
PUBMED_gpt4_os	PUBMED_llama2-13b_finetuned	0.2426	0.0143	[0.2182 0.2751]	0.1889	0.0241	[0.1512 0.2362]	3.3999999999999996e-30
PUBMED_gpt4_os	PUBMED_llama2-13b-chat_zs	0.2426	0.0143	[0.2182 0.2751]	0.1209	0.0135	[0.0991 0.1538]	2.5199999999999998e-34
PUBMED_gpt4_os	PUBMED_llama2-13b-chat_os	0.2426	0.0143	[0.2182 0.2751]	0.0991	0.0027	[0.0937 0.104 ]	2.5199999999999998e-34
PUBMED_gpt4_os	PUBMED_llama2-13b-chat_5s	0.2426	0.0143	[0.2182 0.2751]	0.1635	0.0119	[0.1445 0.1881]	2.5199999999999998e-34
PUBMED_gpt4_os	PUBMED_pmcllama-13b_finetuned	0.2426	0.0143	[0.2182 0.2751]	0.1693	0.0165	[0.1428 0.2099]	4.329999999999999e-34
PUBMED_gpt4_5s	PUBMED_llama2-13b_finetuned	0.244	0.0144	[0.2221 0.279 ]	0.1889	0.0241	[0.1512 0.2362]	9.020000000000001e-31
PUBMED_gpt4_5s	PUBMED_llama2-13b-chat_zs	0.244	0.0144	[0.2221 0.279 ]	0.1209	0.0135	[0.0991 0.1538]	2.5199999999999998e-34
PUBMED_gpt4_5s	PUBMED_llama2-13b-chat_os	0.244	0.0144	[0.2221 0.279 ]	0.0991	0.0027	[0.0937 0.104 ]	2.5199999999999998e-34
PUBMED_gpt4_5s	PUBMED_llama2-13b-chat_5s	0.244	0.0144	[0.2221 0.279 ]	0.1635	0.0119	[0.1445 0.1881]	2.5199999999999998e-34
PUBMED_gpt4_5s	PUBMED_pmcllama-13b_finetuned	0.244	0.0144	[0.2221 0.279 ]	0.1693	0.0165	[0.1428 0.2099]	3.11e-34
PUBMED_llama2-13b_finetuned	PUBMED_llama2-13b-chat_zs	0.1889	0.0241	[0.1512 0.2362]	0.1209	0.0135	[0.0991 0.1538]	1.35e-33
PUBMED_llama2-13b_finetuned	PUBMED_llama2-13b-chat_os	0.1889	0.0241	[0.1512 0.2362]	0.0991	0.0027	[0.0937 0.104 ]	2.5199999999999998e-34
PUBMED_llama2-13b_finetuned	PUBMED_llama2-13b-chat_5s	0.1889	0.0241	[0.1512 0.2362]	0.1635	0.0119	[0.1445 0.1881]	9.39e-18
PUBMED_llama2-13b_finetuned	PUBMED_pmcllama-13b_finetuned	0.1889	0.0241	[0.1512 0.2362]	0.1693	0.0165	[0.1428 0.2099]	4.19e-11
PUBMED_llama2-13b-chat_zs	PUBMED_llama2-13b-chat_os	0.1209	0.0135	[0.0991 0.1538]	0.0991	0.0027	[0.0937 0.104 ]	2.5e-30
PUBMED_llama2-13b-chat_zs	PUBMED_llama2-13b-chat_5s	0.1209	0.0135	[0.0991 0.1538]	0.1635	0.0119	[0.1445 0.1881]	2.0800000000000002e-32
PUBMED_llama2-13b-chat_zs	PUBMED_pmcllama-13b_finetuned	0.1209	0.0135	[0.0991 0.1538]	0.1693	0.0165	[0.1428 0.2099]	9.17e-33
PUBMED_llama2-13b-chat_os	PUBMED_llama2-13b-chat_5s	0.0991	0.0027	[0.0937 0.104 ]	0.1635	0.0119	[0.1445 0.1881]	2.5199999999999998e-34
PUBMED_llama2-13b-chat_os	PUBMED_pmcllama-13b_finetuned	0.0991	0.0027	[0.0937 0.104 ]	0.1693	0.0165	[0.1428 0.2099]	2.5199999999999998e-34
PUBMED_llama2-13b-chat_5s	PUBMED_pmcllama-13b_finetuned	0.1635	0.0119	[0.1445 0.1881]	0.1693	0.0165	[0.1428 0.2099]	0.0155
