# Supplementary material for: Benchmarking large language models for biomedical natural language processing applications and recommendations
Source: Nat Commun. 2025 Apr 6;16:3280. doi: 10.1038/s41467-025-56989-2 (PMC11972378; doi:10.1038/s41467-025-56989-2)
Supplement: Supplementary file 4 — Supplementary Data 1 [file 41467_2025_56989_MOESM4_ESM.zip › quantitative_evaluation_results/PubMedQA.csv]

Model 1	Model 2	Model 1 Mean	Model 1 Std Error	Model 1 Confidence Interval	Model 2 Mean	Model 2 Std Error	Model 2 Confidence Interval	p-value
PubMedQA_gpt3.5_zs	PubMedQA_gpt3.5_os	0.6693	0.0871	[0.5 0.8333]	0.459	0.087	[0.2825 0.6508]	7.63e-29
PubMedQA_gpt3.5_zs	PubMedQA_gpt3.5_5s	0.6693	0.0871	[0.5 0.8333]	0.688	0.0876	[0.5 0.8333]	0.104
PubMedQA_gpt3.5_zs	PubMedQA_gpt4_zs	0.6693	0.0871	[0.5 0.8333]	0.6353	0.0855	[0.4825 0.7842]	0.0144
PubMedQA_gpt3.5_zs	PubMedQA_gpt4_os	0.6693	0.0871	[0.5 0.8333]	0.7097	0.0862	[0.5158 0.8508]	0.00106
PubMedQA_gpt3.5_zs	PubMedQA_gpt4_5s	0.6693	0.0871	[0.5 0.8333]	0.743	0.0744	[0.6 0.8667]	5.92e-09
PubMedQA_gpt3.5_zs	PubMedQA_llama2-13b_finetuned	0.6693	0.0871	[0.5 0.8333]	0.799	0.0664	[0.6667 0.9175]	8.6e-20
PubMedQA_gpt3.5_zs	PubMedQA_llama2-13b-chat_zs	0.6693	0.0871	[0.5 0.8333]	0.5673	0.0825	[0.4158 0.7333]	7.17e-13
PubMedQA_gpt3.5_zs	PubMedQA_llama2-13b-chat_os	0.6693	0.0871	[0.5 0.8333]	0.2663	0.0728	[0.1333 0.4333]	2.5199999999999998e-34
PubMedQA_gpt3.5_zs	PubMedQA_llama2-13b-chat_5s	0.6693	0.0871	[0.5 0.8333]	0.587	0.0794	[0.4333 0.7333]	8.3e-10
PubMedQA_gpt3.5_zs	PubMedQA_pmcllama-13b_finetuned	0.6693	0.0871	[0.5 0.8333]	0.7727	0.0671	[0.6158 0.9 ]	1.16e-14
PubMedQA_gpt3.5_os	PubMedQA_gpt3.5_5s	0.459	0.087	[0.2825 0.6508]	0.688	0.0876	[0.5 0.8333]	7.989999999999999e-30
PubMedQA_gpt3.5_os	PubMedQA_gpt4_zs	0.459	0.087	[0.2825 0.6508]	0.6353	0.0855	[0.4825 0.7842]	4.68e-25
PubMedQA_gpt3.5_os	PubMedQA_gpt4_os	0.459	0.087	[0.2825 0.6508]	0.7097	0.0862	[0.5158 0.8508]	3.84e-31
PubMedQA_gpt3.5_os	PubMedQA_gpt4_5s	0.459	0.087	[0.2825 0.6508]	0.743	0.0744	[0.6 0.8667]	4.33e-33
PubMedQA_gpt3.5_os	PubMedQA_llama2-13b_finetuned	0.459	0.087	[0.2825 0.6508]	0.799	0.0664	[0.6667 0.9175]	3.7299999999999997e-34
PubMedQA_gpt3.5_os	PubMedQA_llama2-13b-chat_zs	0.459	0.087	[0.2825 0.6508]	0.5673	0.0825	[0.4158 0.7333]	2.64e-15
PubMedQA_gpt3.5_os	PubMedQA_llama2-13b-chat_os	0.459	0.087	[0.2825 0.6508]	0.2663	0.0728	[0.1333 0.4333]	2.79e-28
PubMedQA_gpt3.5_os	PubMedQA_llama2-13b-chat_5s	0.459	0.087	[0.2825 0.6508]	0.587	0.0794	[0.4333 0.7333]	1.09e-18
PubMedQA_gpt3.5_os	PubMedQA_pmcllama-13b_finetuned	0.459	0.087	[0.2825 0.6508]	0.7727	0.0671	[0.6158 0.9 ]	6.11e-34
PubMedQA_gpt3.5_5s	PubMedQA_gpt4_zs	0.688	0.0876	[0.5 0.8333]	0.6353	0.0855	[0.4825 0.7842]	4.36e-05
PubMedQA_gpt3.5_5s	PubMedQA_gpt4_os	0.688	0.0876	[0.5 0.8333]	0.7097	0.0862	[0.5158 0.8508]	0.0872
PubMedQA_gpt3.5_5s	PubMedQA_gpt4_5s	0.688	0.0876	[0.5 0.8333]	0.743	0.0744	[0.6 0.8667]	4.23e-06
PubMedQA_gpt3.5_5s	PubMedQA_llama2-13b_finetuned	0.688	0.0876	[0.5 0.8333]	0.799	0.0664	[0.6667 0.9175]	3.93e-17
PubMedQA_gpt3.5_5s	PubMedQA_llama2-13b-chat_zs	0.688	0.0876	[0.5 0.8333]	0.5673	0.0825	[0.4158 0.7333]	1.52e-16
PubMedQA_gpt3.5_5s	PubMedQA_llama2-13b-chat_os	0.688	0.0876	[0.5 0.8333]	0.2663	0.0728	[0.1333 0.4333]	2.5199999999999998e-34
PubMedQA_gpt3.5_5s	PubMedQA_llama2-13b-chat_5s	0.688	0.0876	[0.5 0.8333]	0.587	0.0794	[0.4333 0.7333]	1.33e-13
PubMedQA_gpt3.5_5s	PubMedQA_pmcllama-13b_finetuned	0.688	0.0876	[0.5 0.8333]	0.7727	0.0671	[0.6158 0.9 ]	7.77e-12
PubMedQA_gpt4_zs	PubMedQA_gpt4_os	0.6353	0.0855	[0.4825 0.7842]	0.7097	0.0862	[0.5158 0.8508]	2.31e-08
PubMedQA_gpt4_zs	PubMedQA_gpt4_5s	0.6353	0.0855	[0.4825 0.7842]	0.743	0.0744	[0.6 0.8667]	2.05e-15
PubMedQA_gpt4_zs	PubMedQA_llama2-13b_finetuned	0.6353	0.0855	[0.4825 0.7842]	0.799	0.0664	[0.6667 0.9175]	4.49e-26
PubMedQA_gpt4_zs	PubMedQA_llama2-13b-chat_zs	0.6353	0.0855	[0.4825 0.7842]	0.5673	0.0825	[0.4158 0.7333]	1.88e-07
PubMedQA_gpt4_zs	PubMedQA_llama2-13b-chat_os	0.6353	0.0855	[0.4825 0.7842]	0.2663	0.0728	[0.1333 0.4333]	2.98e-34
PubMedQA_gpt4_zs	PubMedQA_llama2-13b-chat_5s	0.6353	0.0855	[0.4825 0.7842]	0.587	0.0794	[0.4333 0.7333]	6.88e-05
PubMedQA_gpt4_zs	PubMedQA_pmcllama-13b_finetuned	0.6353	0.0855	[0.4825 0.7842]	0.7727	0.0671	[0.6158 0.9 ]	5.59e-22
PubMedQA_gpt4_os	PubMedQA_gpt4_5s	0.7097	0.0862	[0.5158 0.8508]	0.743	0.0744	[0.6 0.8667]	0.00505
PubMedQA_gpt4_os	PubMedQA_llama2-13b_finetuned	0.7097	0.0862	[0.5158 0.8508]	0.799	0.0664	[0.6667 0.9175]	1.36e-12
PubMedQA_gpt4_os	PubMedQA_llama2-13b-chat_zs	0.7097	0.0862	[0.5158 0.8508]	0.5673	0.0825	[0.4158 0.7333]	2.31e-20
PubMedQA_gpt4_os	PubMedQA_llama2-13b-chat_os	0.7097	0.0862	[0.5158 0.8508]	0.2663	0.0728	[0.1333 0.4333]	2.5199999999999998e-34
PubMedQA_gpt4_os	PubMedQA_llama2-13b-chat_5s	0.7097	0.0862	[0.5158 0.8508]	0.587	0.0794	[0.4333 0.7333]	1.19e-17
PubMedQA_gpt4_os	PubMedQA_pmcllama-13b_finetuned	0.7097	0.0862	[0.5158 0.8508]	0.7727	0.0671	[0.6158 0.9 ]	1.97e-07
PubMedQA_gpt4_5s	PubMedQA_llama2-13b_finetuned	0.743	0.0744	[0.6 0.8667]	0.799	0.0664	[0.6667 0.9175]	5.44e-07
PubMedQA_gpt4_5s	PubMedQA_llama2-13b-chat_zs	0.743	0.0744	[0.6 0.8667]	0.5673	0.0825	[0.4158 0.7333]	1.9500000000000002e-26
PubMedQA_gpt4_5s	PubMedQA_llama2-13b-chat_os	0.743	0.0744	[0.6 0.8667]	0.2663	0.0728	[0.1333 0.4333]	2.5199999999999998e-34
PubMedQA_gpt4_5s	PubMedQA_llama2-13b-chat_5s	0.743	0.0744	[0.6 0.8667]	0.587	0.0794	[0.4333 0.7333]	4.65e-24
PubMedQA_gpt4_5s	PubMedQA_pmcllama-13b_finetuned	0.743	0.0744	[0.6 0.8667]	0.7727	0.0671	[0.6158 0.9 ]	0.0138
PubMedQA_llama2-13b_finetuned	PubMedQA_llama2-13b-chat_zs	0.799	0.0664	[0.6667 0.9175]	0.5673	0.0825	[0.4158 0.7333]	2.86e-32
PubMedQA_llama2-13b_finetuned	PubMedQA_llama2-13b-chat_os	0.799	0.0664	[0.6667 0.9175]	0.2663	0.0728	[0.1333 0.4333]	2.5199999999999998e-34
PubMedQA_llama2-13b_finetuned	PubMedQA_llama2-13b-chat_5s	0.799	0.0664	[0.6667 0.9175]	0.587	0.0794	[0.4333 0.7333]	4.55e-31
PubMedQA_llama2-13b_finetuned	PubMedQA_pmcllama-13b_finetuned	0.799	0.0664	[0.6667 0.9175]	0.7727	0.0671	[0.6158 0.9 ]	0.00541
PubMedQA_llama2-13b-chat_zs	PubMedQA_llama2-13b-chat_os	0.5673	0.0825	[0.4158 0.7333]	0.2663	0.0728	[0.1333 0.4333]	1.04e-33
PubMedQA_llama2-13b-chat_zs	PubMedQA_llama2-13b-chat_5s	0.5673	0.0825	[0.4158 0.7333]	0.587	0.0794	[0.4333 0.7333]	0.114
PubMedQA_llama2-13b-chat_zs	PubMedQA_pmcllama-13b_finetuned	0.5673	0.0825	[0.4158 0.7333]	0.7727	0.0671	[0.6158 0.9 ]	1.34e-30
PubMedQA_llama2-13b-chat_os	PubMedQA_llama2-13b-chat_5s	0.2663	0.0728	[0.1333 0.4333]	0.587	0.0794	[0.4333 0.7333]	3.21e-34
PubMedQA_llama2-13b-chat_os	PubMedQA_pmcllama-13b_finetuned	0.2663	0.0728	[0.1333 0.4333]	0.7727	0.0671	[0.6158 0.9 ]	2.5199999999999998e-34
PubMedQA_llama2-13b-chat_5s	PubMedQA_pmcllama-13b_finetuned	0.587	0.0794	[0.4333 0.7333]	0.7727	0.0671	[0.6158 0.9 ]	5.05e-29
