# Supplementary material for: Benchmarking large language models for biomedical natural language processing applications and recommendations
Source: Nat Commun. 2025 Apr 6;16:3280. doi: 10.1038/s41467-025-56989-2 (PMC11972378; doi:10.1038/s41467-025-56989-2)
Supplement: Supplementary file 6 — Source Data [file 41467_2025_56989_MOESM6_ESM.xlsx]

## Sheet: Figure1
NCBI Disease				ChemProt				HoC				MedQA
Methods	Errors	Results		Methods	Errors	Results		Methods	Errors	Results		Methods	Errors	Results
GPT-3.5 Zero-shot	Correct entities	394		GPT-3.5 Zero-shot	Hallucinations	0		GPT-3.5 Zero-shot	Hallucinations	0		GPT-3.5 Zero-shot	Hallucinations	0
GPT-3.5 Zero-shot	Wrong entities	587		GPT-3.5 Zero-shot	Missingness	0		GPT-3.5 Zero-shot	Missingness	0		GPT-3.5 Zero-shot	Missingness	6
GPT-3.5 Zero-shot	Missing entities	566		GPT-3.5 Zero-shot	Inconsistency	231		GPT-3.5 Zero-shot	Inconsistency	12		GPT-3.5 Zero-shot	Inconsistency	0
GPT-3.5 Zero-shot	Boundary issues	377		GPT-3.5 One-shot	Hallucinations	0		GPT-3.5 One-shot	Hallucinations	0		GPT-3.5 One-shot	Hallucinations	0
GPT-3.5 One-shot	Correct entities	468		GPT-3.5 One-shot	Missingness	0		GPT-3.5 One-shot	Missingness	0		GPT-3.5 One-shot	Missingness	4
GPT-3.5 One-shot	Wrong entities	515		GPT-3.5 One-shot	Inconsistency	291		GPT-3.5 One-shot	Inconsistency	2		GPT-3.5 One-shot	Inconsistency	0
GPT-3.5 One-shot	Missing entities	492		GPT-4 Zero-shot	Hallucinations	0		GPT-4 Zero-shot	Hallucinations	0		GPT-4 Zero-shot	Hallucinations	0
GPT-3.5 One-shot	Boundary issues	309		GPT-4 Zero-shot	Missingness	0		GPT-4 Zero-shot	Missingness	0		GPT-4 Zero-shot	Missingness	14
GPT-4 Zero-shot	Correct entities	488		GPT-4 Zero-shot	Inconsistency	0		GPT-4 Zero-shot	Inconsistency	0		GPT-4 Zero-shot	Inconsistency	0
GPT-4 Zero-shot	Wrong entities	227		GPT-4 One-shot	Hallucinations	0		GPT-4 One-shot	Hallucinations	0		GPT-4 One-shot	Hallucinations	0
GPT-4 Zero-shot	Missing entities	472		GPT-4 One-shot	Missingness	0		GPT-4 One-shot	Missingness	0		GPT-4 One-shot	Missingness	4
GPT-4 Zero-shot	Boundary issues	328		GPT-4 One-shot	Inconsistency	0		GPT-4 One-shot	Inconsistency	0		GPT-4 One-shot	Inconsistency	0
GPT-4 One-shot	Correct entities	512		LLAMA2 13B Zero-shot	Hallucinations	576		LLAMA2 13B Zero-shot	Hallucinations	102		LLAMA2 13B Zero-shot	Hallucinations	10
GPT-4 One-shot	Wrong entities	238		LLAMA2 13B Zero-shot	Missingness	139		LLAMA2 13B Zero-shot	Missingness	0		LLAMA2 13B Zero-shot	Missingness	42
GPT-4 One-shot	Missing entities	448		LLAMA2 13B Zero-shot	Inconsistency	2376		LLAMA2 13B Zero-shot	Inconsistency	69		LLAMA2 13B Zero-shot	Inconsistency	402
GPT-4 One-shot	Boundary issues	337		LLAMA2 13B One-shot	Hallucinations	0		LLAMA2 13B One-shot	Hallucinations	0		LLAMA2 13B One-shot	Hallucinations	0
LLAMA2 13B Zero-shot	Correct entities	148		LLAMA2 13B One-shot	Missingness	0		LLAMA2 13B One-shot	Missingness	0		LLAMA2 13B One-shot	Missingness	0
LLAMA2 13B Zero-shot	Wrong entities	231		LLAMA2 13B One-shot	Inconsistency	0		LLAMA2 13B One-shot	Inconsistency	23		LLAMA2 13B One-shot	Inconsistency	0
LLAMA2 13B Zero-shot	Missing entities	812
LLAMA2 13B Zero-shot	Boundary issues	74
LLAMA2 13B One-shot	Correct entities	449
LLAMA2 13B One-shot	Wrong entities	947
LLAMA2 13B One-shot	Missing entities	511
LLAMA2 13B One-shot	Boundary issues	424

## Sheet: Figure2
Cost
Task	Full set	Test size	Zero shot input	One shot input	Two shot input	Five shot input	GPT3.5 zero shot output	GPT3.5 one shot output	GPT3.5 two shot output	GPT3.5 five shot output	GPT4 zero shot output	GPT4 one shot output	GPT4 two shot output	GPT4 five shot output	GPT3.5 Zero shot cost	GPT3.5 One shot cost	GPT3.5 Two shot cost	GPT3.5 Five shot cost	GPT4 Zero shot cost	GPT4 One shot cost	GPT4 Two shot cost	GPT4 Five shot cost
NER	BC5CDR Chemical	4797	84.6	171.3	244.8	506.7	43.3	42.9	44	43.4	41.3	43.3	41.5	41.6	0.514478	0.71955	0.903755	1.52761	24.0617	37.1144	47.1737	84.8925
NER	NCBI Disease	940	83.5	167.2	244	482.2	44.3	42.5	42.1	41.9	37.7	41.7	39.1	39.4	0.101708	0.138509	0.174041	0.285713	4.48098	7.06692	9.08604	15.8202
RE	ChemProt	16943	350.3	381	452.8	674.7	3.7	8.3	3.8	3.8	3.5	2.9	2.8	2.5	3.0616	3.43858	3.93247	5.8123	181.612	196.607	233	345.485
RE	DDI2013	5761	424.7	464.9	548.1	803.4	3.8	24	3.7	3.7	4.1	3.8	3.6	3.5	1.25619	1.54654	1.61078	2.34617	74.8181	81.6622	95.9725	140.061
Multilabel classification	HoC	315	733.6	1102.1	1609.1	3118.7	113.3	99.9	99	99	110.1	98.7	99	99	0.169076	0.220784	0.300211	0.537973	9.01341	12.2803	17.0771	31.3428
Multilabel classification	LitCovid	2500	722.9	1114.3	1578.5	2977.7	70.7	50	50	50	58.7	49.9	50	50	1.16875	1.58038	2.16063	3.90963	63.0225	91.0575	125.888	230.827
QA	PubMedQA	500	388.6	772	1155	2284	4.1	1	1	1	1	1	1	1	0.100225	0.19375	0.2895	0.57175	11.718	23.22	34.71	68.58
QA	MedQA	1273	272.5	539.2	795.3	1565	2	8.5	8.5	8.5	7.1	8.5	8.5	8.5	0.177265	0.359432	0.522439	1.01235	21.8982	42.4826	62.0435	120.833
summarization	PubMed Text Summarization	6658	3875	7858	10839	13639	202	201	203	204	176	170	177	182	14.9172	28.1667	38.1104	47.4416	1688.6	3274.94	4471.38	5593.92
summarization	MS^2	2021	7771	12008	13442	13877	632	498	547	534	162	150	149	153	9.7685	13.6438	15.2414	15.6415	981.6	1492.47	1666.11	1719.83
simplification	Cochrane	480	563	1614	2673	5816	197	244	234	231	211	238	234	224	0.27696	0.56304	0.81	1.56216	28.368	60.192	90.4608	180.403
simplification	PLOS	1000	402.4	1090	1743	3722	156.3	188	195	208	209.5	218	215	204	0.43565	0.827	1.164	2.173	49.284	91.56	130.38	247.8
Performance
Full set	Shots	Results	Method
BC5CDR Chemical	1	0.6728	GPT-3.5 MedPrompt
BC5CDR Chemical	2	0.6738	GPT-3.5 MedPrompt
BC5CDR Chemical	5	0.6787	GPT-3.5 MedPrompt
BC5CDR Chemical	1	0.7904	GPT-4 MedPrompt
BC5CDR Chemical	2	0.7959	GPT-4 MedPrompt
BC5CDR Chemical	5	0.795	GPT-4 MedPrompt
NCBI Disease	1	0.4154	GPT-3.5 MedPrompt
NCBI Disease	2	0.4093	GPT-3.5 MedPrompt
NCBI Disease	5	0.3769	GPT-3.5 MedPrompt
NCBI Disease	1	0.5262	GPT-4 MedPrompt
NCBI Disease	2	0.498	GPT-4 MedPrompt
NCBI Disease	5	0.4881	GPT-4 MedPrompt
ChemProt	1	0.1419	GPT-3.5 MedPrompt
ChemProt	2	0.1455	GPT-3.5 MedPrompt
ChemProt	5	0.1463	GPT-3.5 MedPrompt
ChemProt	1	0.2205	GPT-4 MedPrompt
ChemProt	2	0.3353	GPT-4 MedPrompt
ChemProt	5	0.3435	GPT-4 MedPrompt
DDI2013	1	0.1299	GPT-3.5 MedPrompt
DDI2013	2	0.2419	GPT-3.5 MedPrompt
DDI2013	5	0.2078	GPT-3.5 MedPrompt
DDI2013	1	0.2965	GPT-4 MedPrompt
DDI2013	2	0.2936	GPT-4 MedPrompt
DDI2013	5	0.3175	GPT-4 MedPrompt
HoC	1	0.6931	GPT-3.5 MedPrompt
HoC	2	0.6885	GPT-3.5 MedPrompt
HoC	5	0.7242	GPT-3.5 MedPrompt
HoC	1	0.7177	GPT-4 MedPrompt
HoC	2	0.7035	GPT-4 MedPrompt
HoC	5	0.7322	GPT-4 MedPrompt
LitCovid	1	0.6364	GPT-3.5 MedPrompt
LitCovid	2	0.6357	GPT-3.5 MedPrompt
LitCovid	5	0.6484	GPT-3.5 MedPrompt
LitCovid	1	0.65	GPT-4 MedPrompt
LitCovid	2	0.6633	GPT-4 MedPrompt
LitCovid	5	0.7055	GPT-4 MedPrompt
PubMedQA	1	0.574	GPT-3.5 MedPrompt
PubMedQA	2	0.574	GPT-3.5 MedPrompt
PubMedQA	5	0.65	GPT-3.5 MedPrompt
PubMedQA	1	0.72	GPT-4 MedPrompt
PubMedQA	2	0.742	GPT-4 MedPrompt
PubMedQA	5	0.756	GPT-4 MedPrompt
MedQA	1	0.5192	GPT-3.5 MedPrompt
MedQA	2	0.5153	GPT-3.5 MedPrompt
MedQA	5	0.5295	GPT-3.5 MedPrompt
MedQA	1	0.7376	GPT-4 MedPrompt
MedQA	2	0.7596	GPT-4 MedPrompt
MedQA	5	0.7753	GPT-4 MedPrompt
PubMed Text Summarization	1	0.2472	GPT-3.5 MedPrompt
PubMed Text Summarization	2	0.2482	GPT-3.5 MedPrompt
PubMed Text Summarization	5	0.2438	GPT-3.5 MedPrompt
PubMed Text Summarization	1	0.2524	GPT-4 MedPrompt
PubMed Text Summarization	2	0.2538	GPT-4 MedPrompt
PubMed Text Summarization	5	0.2411	GPT-4 MedPrompt
MS^2	1	0.0974	GPT-3.5 MedPrompt
MS^2	2	0.0946	GPT-3.5 MedPrompt
MS^2	5	0.0946	GPT-3.5 MedPrompt
MS^2	1	0.123	GPT-4 MedPrompt
MS^2	2	0.1234	GPT-4 MedPrompt
MS^2	5	0.1226	GPT-4 MedPrompt
Cochrane	1	0.2528	GPT-3.5 MedPrompt
Cochrane	2	0.2538	GPT-3.5 MedPrompt
Cochrane	5	0.2536	GPT-3.5 MedPrompt
Cochrane	1	0.2567	GPT-4 MedPrompt
Cochrane	2	0.2587	GPT-4 MedPrompt
Cochrane	5	0.2587	GPT-4 MedPrompt
PLOS	1	0.2451	GPT-3.5 MedPrompt
PLOS	2	0.2466	GPT-3.5 MedPrompt
PLOS	5	0.2482	GPT-3.5 MedPrompt
PLOS	1	0.243	GPT-4 MedPrompt
PLOS	2	0.2416	GPT-4 MedPrompt
PLOS	5	0.243	GPT-4 MedPrompt

## Sheet: Figure 3
	Annotator 1 Accuracy				Annotator 1 Completeness				Annotator 1 Readability					Figure 3(A)
Question Order	llama2	GPT-3.5	GPT-4	BART	llama2	GPT-3.5	GPT-4	BART	llama2	GPT-3.5	GPT-4	BART			Fine-tuned BART	GPT-3.5 zero-shot	GPT-4 zero-shot
0	4	5	5	5	2	5	5	4	4	5	5	4		Accuracy	4.76	4.79	4.83
1	4	5	5	5	2	4	3	4	4	5	5	4		Completeness	4.02	3.61	3.57
2	4	5	5	5	2	4	4	4	2	5	5	4		Readability	4.05	3.57	4.73
3	5	5	5	5	4	3	4	5	4	4	4	5
4	5	5	5	4	3	2	3	3	4	4	4	4		Figure 3(B)
5	4	5	5	5	2	4	3	4	2	5	5	4			GPT-4 wins	Ties	GPT-3.5 wins
6	5	5	5	5	3	5	4	4	2	5	4	4		Accuracy	13	31	6
7	2	5	5	5	1	3	5	4	2	4	5	4		Completeness	17	20	13
8	5	5	5	5	5	5	5	5	4	4	5	5		Readability	4	45	1
9	4	5	5	5	2	4	4	3	4	4	4	4
10	5	5	5	5	3	5	5	5	3	5	5	4		Figure 3(C)
11	4	5	5	4	2	4	4	3	2	5	5	4			GPT-4 wins	Ties	BART wins
12	5	5	5	5	5	4	4	4	5	5	5	5		Accuracy	34	15	1
13	1	5	5	5	1	4	4	4	1	5	5	4		Completeness	9	19	22
14	5	5	5	5	3	4	4	5	4	4	5	4		Readability	8	39	3
15	1	5	5	5	1	5	4	3	1	5	4	4
16	5	5	5	5	3	5	4	4	3	5	5	4
17	1	5	5	4	1	5	3	3	1	5	5	4
18	4	5	5	5	3	4	4	5	3	4	5	5
19	1	5	5	5	1	4	4	3	1	5	5	3
20	5	5	5	5	4	4	4	4	5	4	5	4
21	4	4	5	5	2	3	4	4	2	4	4	4
22	4	5	5	5	2	4	4	4	2	4	5	4
23	4	5	5	5	2	4	4	4	3	5	5	5
24	5	5	5	5	5	4	3	5	5	5	5	5
25	5	5	5	5	5	5	5	5	5	5	5	5
26	4	5	5	5	2	5	3	4	2	5	4	4
27	1	5	5	5	1	4	4	4	1	5	5	5
28	4	5	5	4	3	5	5	3	4	5	5	3
29	1	5	5	5	1	4	3	5	1	5	5	5
30	1	5	5	5	1	4	3	5	1	5	4	5
31	4	5	5	5	2	4	4	4	3	4	5	4
32	5	4	4	5	3	3	3	4	3	4	4	4
33	1	5	5	5	1	4	4	4	1	5	5	4
34	5	5	5	5	3	3	4	5	3	4	4	5
35	1	3	3	3	1	1	2	2	1	3	4	3
36	5	5	5	5	4	5	3	4	5	5	5	5
37	5	5	5	5	2	4	4	5	4	5	5	5
38	5	5	5	4	5	4	5	4	5	5	5	5
39	3	5	5	4	1	5	4	4	1	5	5	4
40	5	4	5	5	4	5	5	4	5	4	5	4
41	1	3	3	3	1	1	1	1	1	3	4	4
42	1	5	5	5	1	4	4	5	1	5	5	5
43	5	5	5	5	4	4	4	5	5	5	5	5
44	5	5	5	5	3	4	4	5	4	5	5	5
45	4	5	5	5	3	4	4	4	4	5	5	4
46	4	5	5	5	2	3	4	5	3	5	5	4
47	5	5	5	5	5	4	4	5	5	5	5	5
48	1	5	5	5	1	4	3	5	1	5	5	4
49	5	5	5	5	4	4	4	5	5	5	5	5
	Annotator 2 Accuracy				Annotator 2 Completeness				Annotator 2 Readability
Question Order	llama2	GPT-3.5	GPT-4	BART	llama2	GPT-3.5	GPT-4	BART	llama2	GPT-3.5	GPT-4	BART
0	2	5	5	5	1	4	4	5	1	5	5	4
1	5	5	5	5	2	3	3	2	5	5	5	2
2	2	5	5	5	1	3	3	4	1	5	5	4
3	5	5	5	5	2	3	3	4	2	5	5	4
4	5	5	5	5	2	4	3	3	2	5	5	2
5	4	5	5	5	1	3	4	5	1	4	5	4
6	5	5	5	4	1	4	5	4	1	5	5	2
7	1	5	5	4	1	3	4	2	1	5	4	3
8	5	5	5	5	4	5	5	5	2	5	5	4
9	5	5	5	5	4	4	4	4	5	5	4	2
10	4	5	5	5	2	5	5	5	2	5	5	4
11	3	4	5	5	2	3	3	3	1	5	5	2
12	5	5	5	5	5	4	2	5	5	5	5	5
13	1	5	5	5	1	3	4	2	1	5	5	4
14	5	5	5	5	3	3	4	5	5	5	5	5
15	2	5	5	5	1	4	4	5	1	5	5	5
16	5	5	5	5	2	5	4	2	1	5	5	4
17	2	5	5	4	1	4	3	3	1	4	5	4
18	4	5	5	5	1	2	2	5	1	5	5	4
19	1	4	4	5	1	2	3	3	1	5	5	3
20	5	5	5	5	4	4	5	5	5	5	5	3
21	2	5	5	5	1	2	2	3	1	5	5	3
22	2	5	5	4	1	3	3	3	1	5	5	4
23	5	5	5	5	1	2	3	3	1	5	5	5
24	5	5	5	5	3	3	3	3	3	4	5	4
25	5	5	5	5	2	5	5	5	2	5	5	4
26	2	4	4	5	1	2	3	5	1	4	4	4
27	1	5	5	5	1	5	5	5	1	5	5	5
28	3	3	4	3	2	2	3	2	2	3	4	2
29	1	5	5	5	1	4	2	5	1	5	5	3
30	1	5	5	5	1	3	2	5	1	5	4	4
31	2	5	5	5	1	3	4	4	1	5	5	4
32	2	5	5	5	1	4	4	3	1	5	5	4
33	2	5	5	5	1	2	2	4	1	5	5	4
34	2	5	5	5	1	3	3	4	1	5	5	4
35	1	1	1	1	1	1	1	1	1	1	1	1
36	5	5	5	5	4	4	2	4	4	5	5	4
37	5	5	5	5	2	3	3	5	4	5	5	5
38	5	5	5	5	3	3	4	5	5	5	5	5
39	1	5	4	5	1	4	5	5	1	5	5	5
40	5	4	5	5	3	3	4	4	5	4	5	3
41	1	1	1	1	1	1	1	1	1	1	1	1
42	2	5	5	5	1	4	3	4	1	5	5	5
43	5	5	5	5	3	4	5	4	5	5	5	5
44	5	5	5	5	2	4	4	4	3	5	5	5
45	2	5	5	5	2	3	2	5	1	4	4	5
46	1	5	5	5	1	2	2	5	1	5	4	4
47	5	5	5	5	5	2	3	5	5	5	5	5
48	1	5	5	5	1	3	2	4	1	5	5	4
49	5	5	5	5	3	3	3	5	5	5	5	4
